# Supplementary material for: Determinants of tuberculosis treatment interruption among patients in Vihiga County, Kenya
Source: PLoS One. 2021 Dec 2;16(12):e0260669. doi: 10.1371/journal.pone.0260669 (PMC8638988; doi:10.1371/journal.pone.0260669)
Supplement: S1 Data — (XLSX) [file pone.0260669.s001.xlsx]

## Sheet: RXInterruption data
Serial No	Zone	Sector	Sex	Age in years	Age cat	Pregnancy	Occupation	Married or not	Monthly income	Family size	Education level	Symptom duration before Dx	Reasons for delay in seeking services	First sector visited	Services done	Amount paid before TBDX	Regimen	Time (Days)_TBDX to TBRX	No. of times visted facilities before TBDX	Clinical condition at RX initiation	TB Type	Site of EPTB	Clinical TB category	Type of patient	Treatment Supporter	HIV Status	CPT intake	ART intake	ART Regimen	Why not on ART	Done CD4	CD4 count	Current viral load	Time in days_ ART to TBRX	Weight (Kgs)	Height (Mtrs)	Food Support	Smoking	Alcohol consumption	Other comorbidity	Treatment outcome (1)	Died	Successfully Treated	Interrupted treatment	Phase of treatment of treatment outcome	Time (Days) to treatment outcome	Reasons for treatment interruption	Reasons treatment interruption_categorized
1	Emuhaya	Public	Male	45	45-54	NA	Not Employed	Not married	3000	2	Primary or Lower	More than four weeks	Lack of money	Public facility	Refered	2000	2RHZE/4RH	2	10	Unstable	PTB	NA	Bact confirmed	New	Yes	Neg	NA	NA	NA	NA	NA				41	1.76	No	Yes	Yes	No	Died	Yes	No	No	Intensive	2	Died immediately after treatmet initiation. Had severe malnutrition
2	Emuhaya	Faith Based	Female	35	35-44	No	Not Employed	Not married	4000	3	Secondary	More than four weeks	Lack of money	Faith based facility	Investigated for TB	1000	2RHZE/4RH	0	1	Unstable	PTB	NA	Clinically Diagnosed	New	No	Pos	Yes	Yes	TLD	NA	Yes	53		125	37	1.59	Yes	No	Yes	No	Treatment Success	No	Yes	No	Continuation	180
3	Emuhaya	Faith Based	Female	75	65+	No	Not Employed	Not married	3000	4	Primary or Lower	More than four weeks	Lack of money	Private facility	Given drugs	800	2RHZE/4RH	0	1	Unstable	EPTB	Pleural Effusion	Clinically Diagnosed	New	Yes	Neg	NA	NA	NA	NA	NA				46.2	1.69	No	No	No	Yes	Died	Yes	No	No	Intensive	5	The patient had underlying condition, asthma
4	Emuhaya	Public	Male	49	45-54	NA	Not Employed	Not married	500	4	Primary or Lower	More than four weeks	Lack of money	Public facility	Investigated for TB	500	2RHZE/4RH	5	3	Unstable	PTB	NA	Bact confirmed	New	No	Pos	Yes	Yes	TLD	NA	Yes	18		5	51.9	1.74	No	Yes	Yes	Yes	Died	Yes	No	No	Intensive	41
5	Emuhaya	Faith Based	Male	34	25-34	NA	Not Employed	Not married	4000	2	Primary or Lower	More than four weeks	Symptoms were initially not severe enough	Chemist	Given drugs	3500	2RHZE/4RH	0	4	Unstable	PTB	NA	Clinically Diagnosed	New	No	Pos	Yes	No	NA	Fear for IRIS	Yes	21			45	1.66	No	Yes	Yes	No	Died	Yes	No	No	Intensive	4	Died before ART initiation, late diagnosis and severe immunodeficiency
6	Emuhaya	Faith Based	Female	52	45-54	No	Not Employed	Not married	1500	7	Primary or Lower	1-2 weeks	NA	Faith based facility	Investigated for TB	1000	2RHZE/4RH	0	2	Stable	PTB	NA	Clinically Diagnosed	New	Yes	Neg	NA	NA	NA	NA	NA				69	1.59	No	No	No	No	Lost to follow up	No	No	Yes	Intensive	15	Diagnosed via CT scan, the patient declined to continue with TB treatment despite all efforts saying She doesn't have TB	Perception of not having TB
7	Emuhaya	Faith Based	Male	74	65+	NA	Not Employed	Married	2000	5	Primary or Lower	2-4 weeks	Symptoms were initially not severe enough	Faith based facility	Investigated for TB	700	2RHZE/4RH	0	2	Stable	PTB	NA	Clinically Diagnosed	New	Yes	Neg	NA	NA	NA	NA	NA				50	1.58	No	No	No	No	Treatment Success	No	Yes	No	Continuation	180
8	Emuhaya	Faith Based	Male	58	55-64	NA	Not Employed	Married	5000	4	Secondary	More than four weeks	Symptoms were initially not severe enough	Faith based facility	Investigated for TB	700	2RHZE/4RH	2	2	Unstable	PTB	NA	Clinically Diagnosed	New	Yes	Pos	Yes	Yes	TLD	NA	Yes	123		-14	68	1.68	No	Yes	Yes	No	Died	Yes	No	No	Continuation	69	Died at home probably due to TB delayed diagnosis, ART Failure due to treatment interrruption
9	Emuhaya	Faith Based	Female	40	35-44	No	Not Employed	Married	1000	6	Primary or Lower	More than four weeks	Lack of money	Chemist	Given drugs	2200	2RHZE/4RH	0	3	Unstable	PTB	NA	Clinically Diagnosed	New	Yes	Neg	NA	NA	NA	NA	NA				44	1.77	Yes	Yes	No	No	Treatment Success	No	Yes	No	Continuation	180
10	Emuhaya	Faith Based	Male	54	45-54	NA	Not Employed	Married	2000	3	Primary or Lower	2-4 weeks	Symptoms were initially not severe enough	Faith based facility	Investigated for TB	700	2RHZE/4RH	0	2	Unstable	PTB	NA	Bact confirmed	New	Yes	Neg	NA	NA	NA	NA	NA				47	1.77	Yes	Yes	Yes	No	Treatment Success	No	Yes	No	Continuation	180
11	Emuhaya	Faith Based	Male	18	15-24	NA	Not Employed	Not married	500	3	Primary or Lower	2-4 weeks	Had other competing tasks	Faith based facility	Investigated for TB	1000	2RHZE/4RH	0	2	Unstable	PTB	NA	Clinically Diagnosed	New	Yes	Pos	Yes	Yes	ABC/3TC/EFV	NA	Yes	95		0	18	1.18	Yes	No	No	Yes	Died	Yes	No	No	Continuation	58	Died of cryptococcal meningitis
12	Emuhaya	Public	Female	70	65+	No	Not Employed	Not married	5000	3	Primary or Lower	2-4 weeks	Symptoms were initially not severe enough	Public facility	Investigated for TB	1000	2RHZE/4RH	2	2	Stable	PTB	NA	Clinically Diagnosed	New	Yes	Neg	NA	NA	NA	NA	NA				51	1.54	No	No	No	No	Lost to follow up	No	No	Yes	Intensive	35	The patient declined taking TB drugs despite counselling. "I feel like I don’t have TB"	Perception of not having TB
13	Emuhaya	Faith Based	Male	83	65+	NA	Not Employed	Not married	2000	4	Primary or Lower	2-4 weeks	Had other competing tasks	Public facility	Investigated for TB	0	2RHZE/4RH	6	3	Unstable	PTB	NA	Bact confirmed	New	No	Pos	Yes	Yes	TLD	NA	No		LDL	2051	33.4	1.72	No	Yes	Yes	No	Died	Yes	No	No	Intensive	25
14	Emuhaya	Public	Male	32	25-34	NA	Not Employed	Not married	15000	2	Secondary	More than four weeks	Had other competing tasks	Public facility	Investigated for TB	600	2RHZE/4RH	0	2	Stable	PTB	NA	Bact confirmed	New	No	Neg	NA	NA	NA	NA	NA				52	1.69	No	Yes	Yes	No	Lost to follow up	No	No	Yes	Intensive	36	Ugandan national; went to Busia after which he was not tracable again.	Migrated
15	Emuhaya	Faith Based	Male	47	45-54	NA	Not Employed	Not married	2000	4	Primary or Lower	More than four weeks	Symptoms were initially not severe enough	Chemist	Given drugs	400	2RHZE/4RH	2	2	Unstable	PTB	NA	Bact confirmed	New	No	Neg	NA	NA	NA	NA	NA				51.1	1.79	Yes	Yes	Yes	No	Died	Yes	No	No	Intensive	56	Defaulted on TB treatment, with delayed diagnosis
16	Emuhaya	Public	Male	17	15-24	NA	Not Employed	Not married	200	6	Secondary	More than four weeks	Symptoms were initially not severe enough	Public facility	Investigated for TB	0	2RHZE/4RH	6	2	Stable	PTB	NA	Bact confirmed	New	Yes	Neg	NA	NA	NA	NA	NA				55	1.69	No	No	No	No	Treatment Success	No	Yes	No	Continuation	180	Completed treatment but 5th and five smear was not done. The case was not able to produce sputum
17	Emuhaya	Faith Based	Male	35	35-44	NA	Not Employed	Not married	5000	4	Primary or Lower	More than four weeks	Had other competing tasks	Public facility	Investigated for TB	100	2RHZE/4RH	0	4	Unstable	PTB	NA	Clinically Diagnosed	New	No	Pos	Yes	Yes	TLD	NA	No		11102	658	44	1.62	No	Yes	Yes	No	Treatment Success	No	Yes	No	Continuation	180
18	Emuhaya	Faith Based	Male	42	35-44	NA	Not Employed	Married	4000	6	Secondary	More than four weeks	Symptoms were initially not severe enough	Private facility	Given drugs	1000	2RHZE/4RH	2	3	Unstable	PTB	NA	Bact confirmed	New	No	Neg	NA	NA	NA	NA	NA				58	1.72	No	Yes	Yes	No	Treatment Success	No	Yes	No	Continuation	180
19	Emuhaya	Faith Based	Female	50	45-54	No	Not Employed	Not married	1000	2	Primary or Lower	2-4 weeks	Symptoms were initially not severe enough	Chemist	Given drugs	1000	2RHZE/4RH	4	2	Unstable	PTB	NA	Bact confirmed	New	No	Neg	NA	NA	NA	NA	NA				38.1	1.78	Yes	No	Yes	No	Treatment Success	No	Yes	No	Continuation	180
20	Emuhaya	Public	Male	51	45-54	NA	Not Employed	Married	2000	3	Secondary	More than four weeks	Symptoms were initially not severe enough	Herbal	Given drugs	500	2RHZE/4RH	4	3	Unstable	PTB	NA	Bact confirmed	New	No	Pos	Yes	Yes	TLD	NA	Yes	278		18	53.4	1.71	No	No	Yes	No	Treatment Success	No	Yes	No	Continuation	180	Cured, June 2020 VL was LDL; stable patient
21	Hamisi	Public	Female	21	15-24	No	Not Employed	Not married	500	6	Post Secondary	More than four weeks	Had other competing tasks	Public facility	Investigated for TB	0	2RHZE/4RH	0	3	Unstable	PTB	NA	Clinically Diagnosed	New	Yes	Pos	Yes	Yes	TLD	NA	No		43256	5650	44	1.71	No	No	No	No	Died	Yes	No	No	Continuation	88	When he died, large amount of drugs (ART and anti-TB were found in the house. This means he was not taking both drugs.
22	Emuhaya	Public	Female	61	55-64	No	Not Employed	Not married	2000	3	Secondary	1-2 weeks	Symptoms were initially not severe enough	Public facility	Investigated for TB	200	2RHZE/4RH	0	2	Stable	PTB	NA	Bact confirmed	New	Yes	Neg	NA	NA	NA	NA	NA				49	1.58	No	No	No	No	Treatment Success	No	Yes	No	Continuation	180
23	Emuhaya	Public	Male	36	35-44	NA	Not Employed	Not married	500	4	Secondary	More than four weeks	Symptoms were initially not severe enough	Chemist	Given drugs	2000	2RHZE/4RH	0	2	Unstable	PTB	NA	Bact confirmed	New	Yes	Neg	NA	NA	NA	NA	NA				55.5	1.75	No	Yes	Yes	No	Treatment Success	No	Yes	No	Continuation	180
24	Sabatia	Public	Male	59	55-64	NA	Not Employed	Married	3000	4	Secondary	2-4 weeks	Symptoms were initially not severe enough	Chemist	Given drugs	300	2RHZE/4RH	1	2	Stable	PTB	NA	Bact confirmed	New	No	Neg	NA	NA	NA	NA	NA				48	1.72	No	Yes	Yes	Yes	Died	Yes	No	No	Intensive	29	Was known diabetes and TB used to take his drugs as scheduled. Was alcoholic, one day he just collapsed and died after taking alcohol.
25	Emuhaya	Faith Based	Male	35	35-44	NA	Not Employed	Not married	2000	1	Primary or Lower	More than four weeks	Lack of money	Public facility	Investigated for TB	700	2RHZE/4RH	0	2	Unstable	PTB	NA	Bact confirmed	New	No	Pos	Yes	Yes	TLD	NA	No			0	49	1.72	No	Yes	Yes	Yes	Treatment Success	No	Yes	No	Continuation	180	Patient active; being followed up in Coptic Hospital.
26	Emuhaya	Public	Female	60	55-64	No	Not Employed	Married	3000	3	Secondary	More than four weeks	Symptoms were initially not severe enough	Public facility	Investigated for TB	0	2RHZE/4RH	4	3	Unstable	PTB	NA	Clinically Diagnosed	New	Yes	Pos	Yes	Yes	TLD	NA	Yes	273	LDL	124	46	1.58	No	No	No	No	Treatment Success	No	Yes	No	Continuation	180	Started taking IPT on 14th Oct 2019 after completing TB treatment
27	Hamisi	Public	Male	26	25-34	NA	Not Employed	Married	20000	6	Secondary	1-2 weeks	NA	Public facility	Investigated for TB	0	2RHZE/4RH	3	2	Stable	PTB	NA	Bact confirmed	Failure	Yes	Neg	NA	NA	NA	NA	NA				65	1.76	No	No	No	No	Treatment Success	No	Yes	No	Continuation	180
28	Emuhaya	Public	Female	24	15-24	No	Not Employed	Not married	1000	5	Post Secondary	More than four weeks	Had other competing tasks	Private facility	Given drugs	3000	2RHZE/4RH	0	3	Unstable	PTB	NA	Bact confirmed	New	No	Neg	NA	NA	NA	NA	NA				50	1.66	No	No	No	No	Lost to follow up	No	No	Yes	Intensive	10	Started feeling unwell after taking drugs with due to scanty food or empty stomach	Lack of food
29	Emuhaya	Faith Based	Male	36	35-44	NA	Not Employed	Married	2000	3	Primary or Lower	2-4 weeks	Symptoms were initially not severe enough	Faith based facility	Investigated for TB	0	2RHZE/4RH	0	2	Stable	PTB	NA	Bact confirmed	Relapse	Yes	Pos	Yes	Yes	TLD	NA	No		21480	21	69	1.75	No	No	Yes	No	Treatment Success	No	Yes	No	Continuation	180
30	Emuhaya	Faith Based	Male	60	55-64	NA	Not Employed	Married	2000	6	Primary or Lower	More than four weeks	Lack of money	Public facility	Investigated for TB	12000	2RHZE/4RH	1	2	Unstable	PTB	NA	Clinically Diagnosed	New	Yes	Neg	NA	NA	NA	NA	NA				40	1.73	Yes	Yes	Yes	Yes	Died	Yes	No	No	Intensive	28	Died at home probably due to TB delayed diagnosis
31	Emuhaya	Faith Based	Male	40	35-44	NA	Not Employed	Not married	4000	5	Primary or Lower	More than four weeks	Symptoms were initially not severe enough	Public facility	Given drugs	200	2RHZE/4RH	3	3	Unstable	EPTB	Pleural Effusion	Clinically Diagnosed	New	No	Neg	NA	NA	NA	NA	NA				45	1.7	No	Yes	No	No	Treatment Success	No	Yes	No	Continuation	180
32	Emuhaya	Faith Based	Female	60	55-64	No	Not Employed	Not married	3000	3	Primary or Lower	More than four weeks	Symptoms were initially not severe enough	Private facility	Given drugs	400	2RHZE/4RH	0	3	Unstable	PTB	NA	Clinically Diagnosed	New	No	Pos	Yes	Yes	TLD	NA	Yes	150	12435	334	38.6	1.58	Yes	No	No	No	Treatment Success	No	Yes	No	Continuation	180
33	Emuhaya	Faith Based	Male	60	55-64	NA	Not Employed	Married	1000	5	Primary or Lower	2-4 weeks	Lack of money	Faith based facility	Investigated for TB	700	2RHZE/4RH	0	3	Stable	PTB	NA	Clinically Diagnosed	New	Yes	Neg	NA	NA	NA	NA	NA				48	1.69	No	Yes	No	No	Treatment Success	No	Yes	No	Continuation	180
34	Emuhaya	Faith Based	Male	60	55-64	NA	Not Employed	Married	2000	3	Primary or Lower	1-2 weeks	Lack of money	Faith based facility	Investigated for TB	1000	2RHZE/4RH	0	2	Stable	PTB	NA	Bact confirmed	New	Yes	Neg	NA	NA	NA	NA	NA				48	1.69	No	No	No	No	Treatment Success	No	Yes	No	Continuation	180
35	Emuhaya	Faith Based	Male	54	45-54	NA	Not Employed	Married	6000	3	Secondary	2-4 weeks	Facility is far	Private facility	Given drugs	500	2RHZE/4RH	4	2	Stable	PTB	NA	Bact confirmed	New	Yes	Neg	NA	NA	NA	NA	NA				67	1.82	No	No	No	No	Treatment Success	No	Yes	No	Continuation	180
36	Emuhaya	Faith Based	Female	35	35-44	No	Not Employed	Not married	2000	4	Primary or Lower	More than four weeks	Symptoms were initially not severe enough	Faith based facility	Investigated for TB	4000	2RHZE/4RH	0	3	Stable	PTB	NA	Bact confirmed	New	No	Pos	Yes	Yes	TLE	NA	No			3	61	1.52	No	No	No	No	Treatment Success	No	Yes	No	Continuation	180	Completed treatment in Maseno mission
37	Emuhaya	Faith Based	Male	70	65+	NA	Not Employed	Not married	1000	2	Primary or Lower	More than four weeks	Symptoms were initially not severe enough	Chemist	Given drugs	1000	2RHZE/4RH	0	3	Stable	PTB	NA	Clinically Diagnosed	New	No	Neg	NA	NA	NA	NA	NA				0	0	Yes	Yes	Yes	No	Lost to follow up	No	No	Yes	Intensive	25	The patients said he doesn’t have enough food it was difficult to take drugs with scanty food	Lack of food
38	Emuhaya	Faith Based	Male	69	65+	NA	Not Employed	Not married	2000	3	Primary or Lower	More than four weeks	Had other competing tasks	Faith based facility	Investigated for TB	2000	2RHZE/4RH	0	1	Unstable	PTB	NA	Clinically Diagnosed	New	No	Pos	Yes	Yes	TLD	NA	Yes	125		0	44	1.79	Yes	Yes	Yes	No	Lost to follow up	No	No	Yes	Continuation	70	Feels he had recovered from TB	Felt well before treatment completion
39	Vihiga	Public	Male	64	55-64	NA	Not Employed	Not married	4000	4	Primary or Lower	More than four weeks	Symptoms were initially not severe enough	Private facility	Given drugs	2000	2RHZE/4RH	3	2	Stable	PTB	NA	Bact confirmed	New	No	Neg	NA	NA	NA	NA	NA				67	1.76	No	Yes	Yes	No	Died	Yes	No	No	Continuation	75	The patient was admitted at Coptic Hospital for about 2 weeks. Used to cook for himself, heavy alcoholic and cigaret smoker. After death, many drugs were found under his pilow indicating non adherence to treatment.
40	Sabatia	Public	Male	25	25-34	NA	Not Employed	Married	5000	3	Primary or Lower	More than four weeks	Had other competing tasks	Chemist	Given drugs	2000	2RHZE/4RH	2	3	Stable	PTB	NA	Bact confirmed	New	No	Neg	NA	NA	NA	NA	NA				54.5	1.69	No	Yes	No	No	Treatment Success	No	Yes	No	Continuation	180	follow up smears not done
41	Emuhaya	Public	Male	17	15-24	NA	Not Employed	Not married	200	7	Secondary	More than four weeks	Symptoms were initially not severe enough	Chemist	Given drugs	500	2RHZE/4RH	4	1	Stable	PTB	NA	Bact confirmed	New	Yes	Neg	NA	NA	NA	NA	NA				67.5	1.88	No	No	No	No	Treatment Success	No	Yes	No	Continuation	180
42	Emuhaya	Public	Male	60	55-64	NA	Not Employed	Not married	1000	4	Primary or Lower	More than four weeks	Lack of money	Chemist	Given drugs	500	2RHZE/4RH	2	5	Stable	PTB	NA	Bact confirmed	New	No	Neg	NA	NA	NA	NA	NA				48.1	1.7	No	Yes	No	No	Treatment Success	No	Yes	No	Continuation	180
43	Emuhaya	Public	Female	49	45-54	No	Not Employed	Married	2000	5	Primary or Lower	More than four weeks	Symptoms were initially not severe enough	Public facility	Investigated for TB	2000	2RHZE/4RH	0	2	Unstable	PTB	NA	Bact confirmed	New	Yes	Pos	Yes	Yes	TLD	NA	Yes	74		5	41	1.62	No	No	No	No	Treatment Success	No	Yes	No	Continuation	180
44	Emuhaya	Public	Male	58	55-64	NA	Not Employed	Married	1000	3	Primary or Lower	2-4 weeks	Had other competing tasks	Public facility	Given drugs	2500	2RHZE/4RH	1	6	Unstable	PTB	NA	Bact confirmed	New	No	Neg	NA	NA	NA	NA	NA				33	1.62	No	Yes	No	No	Treatment Success	No	Yes	No	Continuation	180
45	Emuhaya	Public	Male	39	35-44	NA	Not Employed	Married	2000	8	Primary or Lower	More than four weeks	Symptoms were initially not severe enough	Chemist	Given drugs	3000	2RHZE/4RH	0	5	Stable	PTB	NA	Bact confirmed	New	Yes	Neg	NA	NA	NA	NA	NA				61.5	1.66	No	No	No	No	Treatment Success	No	Yes	No	Continuation	180
46	Emuhaya	Public	Male	62	55-64	NA	Not Employed	Not married	2000	2	Primary or Lower	1-2 weeks	NA	Public facility	Given drugs	200	2RHZE/4RH	0	4	Unstable	PTB	NA	Bact confirmed	New	No	Pos	Yes	Yes	TLD	NA	No			-95	46.7	1.72	No	No	No	No	Treatment Success	No	Yes	No	Continuation	180
47	Emuhaya	Public	Female	20	15-24	Yes	Not Employed	Not married	8500	3	Primary or Lower	2-4 weeks	Symptoms were initially not severe enough	Private facility	Given drugs	3500	2RHZE/4RH	8	3	Stable	PTB	NA	Bact confirmed	New	Yes	Pos	Yes	Yes	TLE	NA	Yes	338		-4	55	1.58	No	Yes	No	No	Treatment Success	No	Yes	No	Continuation	180	Was pregnant when she was diagnosed with TB, Delivered 26/11/2019 2.9 kg baby
48	Emuhaya	Faith Based	Male	62	55-64	NA	Not Employed	Married	4000	3	Secondary	1-2 weeks	NA	Faith based facility	Investigated for TB	700	2RHZE/4RH	0	3	Unstable	PTB	NA	Clinically Diagnosed	New	Yes	Pos	Yes	Yes	TLD	NA	Yes	12	LDL	251	60	1.66	No	Yes	Yes	Yes	Died	Yes	No	No	Intensive	19	Had a preexisting liver disease
49	Emuhaya	Faith Based	Male	55	55-64	NA	Not Employed	Married	24000	5	Primary or Lower	More than four weeks	Symptoms were initially not severe enough	Faith based facility	Investigated for TB	700	2RHZE/4RH	0	3	Stable	PTB	NA	Bact confirmed	New	Yes	Neg	NA	NA	NA	NA	NA				55	1.83	Yes	No	No	No	Treatment Success	No	Yes	No	Continuation	180
50	Emuhaya	Public	Male	26	25-34	NA	Not Employed	Not married	10000	4	Secondary	More than four weeks	Symptoms were initially not severe enough	Private facility	Given drugs	2000	2RHZE/4RH	0	3	Stable	EPTB	Pleural Effusion	Clinically Diagnosed	New	No	Neg	NA	NA	NA	NA	NA				59	1.75	No	Yes	No	No	Treatment Success	No	Yes	No	Continuation	180
51	Emuhaya	Faith Based	Male	60	55-64	NA	Not Employed	Married	3500	3	Primary or Lower	More than four weeks	Symptoms were initially not severe enough	Public facility	Given drugs	1500	2RHZE/4RH	0	5	Stable	PTB	NA	Clinically Diagnosed	New	No	Pos	Yes	Yes	TLD	NA	Yes	214		0	56	1.75	No	No	Yes	No	Treatment Success	No	Yes	No	Continuation	180
52	Emuhaya	Faith Based	Male	35	35-44	NA	Not Employed	Not married	3000	5	Primary or Lower	More than four weeks	Had other competing tasks	Chemist	Given drugs	2600	2RHZE/4RH	0	3	Unstable	PTB	NA	Clinically Diagnosed	New	No	Pos	Yes	Yes	TLD	NA	Yes	95	10000	6383	0	0	Yes	Yes	Yes	Yes	Died	Yes	No	No	Intensive	4	Was bedridden, died three days after iniciation of TB treatment. Probable cause of death, late TB DX, HIV RX failure, Substance abuse severe malnutrition
53	Emuhaya	Faith Based	Female	16	15-24	No	Not Employed	Not married	300	6	Secondary	2-4 weeks	Had other competing tasks	Public facility	Given drugs	200	2RHZE/4RH	1	3	Stable	EPTB	Pleural Effusion	Clinically Diagnosed	New	No	Neg	NA	NA	NA	NA	NA				63	1.7	No	No	No	No	Treatment Success	No	Yes	No	Continuation	180
54	Emuhaya	Faith Based	Female	34	25-34	No	Employed	Not married	15000	5	Post Secondary	More than four weeks	Symptoms were initially not severe enough	Faith based facility	Investigated for TB	8000	2RHZE/4RH	0	4	Stable	PTB	NA	Clinically Diagnosed	New	No	Neg	NA	NA	NA	NA	NA				70	1.7	No	No	No	No	Treatment Success	No	Yes	No	Continuation	180	Diagnosed through CT scan
55	Emuhaya	Public	Male	56	55-64	NA	Not Employed	Not married	1000	3	Primary or Lower	1-2 weeks	NA	Public facility	Investigated for TB	100	2RHZE/4RH	3	2	Stable	PTB	NA	Bact confirmed	Relapse	No	Neg	NA	NA	NA	NA	NA				50	1.67	No	Yes	Yes	No	Treatment Success	No	Yes	No	Continuation	180
56	Emuhaya	Public	Female	33	25-34	Yes	Not Employed	Married	3000	8	Primary or Lower	More than four weeks	Lack of money	Public facility	Investigated for TB	7500	2RHZE/4RH	3	4	Unstable	EPTB	Lymph Nodes	Clinically Diagnosed	New	Yes	Pos	Yes	Yes	TLE	NA	No		3599	2913	69.4	1.67	No	No	No	No	Died	Yes	No	No	Intensive	41	Pregnant with high VL, defaulted on ART several times (ART treatment failure)
57	Emuhaya	Public	Male	37	35-44	NA	Not Employed	Not married	2000	4	Primary or Lower	More than four weeks	Symptoms were initially not severe enough	Public facility	Investigated for TB	0	2RHZE/4RH	5	2	Unstable	PTB	NA	Bact confirmed	New	No	Pos	Yes	Yes	TLD	NA	No			0	49.4	1.63	No	Yes	Yes	No	Lost to follow up	No	No	Yes	Intensive	29	Defaulted on both ART and TB treatment. He was traced and restarted on treatment, cured in April 2020. Said he felt better..	Felt well before treatment completion
58	Emuhaya	Public	Male	47	45-54	NA	Not Employed	Not married	1000	4	Primary or Lower	More than four weeks	Lack of money	Chemist	Given drugs	0	2RHZE/4RH	2	3	Stable	PTB	NA	Clinically Diagnosed	New	Yes	Pos	Yes	Yes	TLD	NA	Yes	375		157	48.7	1.68	No	No	No	Yes	Treatment Success	No	Yes	No	Continuation	180
59	Emuhaya	Public	Female	51	45-54	No	Not Employed	Married	3000	4	Primary or Lower	1-2 weeks	NA	Public facility	Investigated for TB	0	2RHZE/4RH	0	3	Unstable	EPTB	Pleural Effusion	Clinically Diagnosed	New	No	Neg	NA	NA	NA	NA	NA				79	1.58	No	Yes	No	Yes	Died	Yes	No	No	Continuation	139	Was admitted at VCRH diagnosed with pleural effussion but later died from respiratory failure
60	Emuhaya	Public	Female	39	35-44	No	Not Employed	Married	500	6	Secondary	More than four weeks	Symptoms were initially not severe enough	Chemist	Given drugs	1500	2RHZE/4RH	5	4	Stable	PTB	NA	Bact confirmed	New	Yes	Neg	NA	NA	NA	NA	NA				56	1.63	No	No	No	No	Treatment Success	No	Yes	No	Continuation	180
61	Emuhaya	Public	Male	45	45-54	NA	Not Employed	Not married	1200	2	Primary or Lower	More than four weeks	Symptoms were initially not severe enough	Chemist	Given drugs	300	2RHZE/4RH	1	3	Stable	PTB	NA	Bact confirmed	New	No	Neg	NA	NA	NA	NA	NA				59	1.75	No	Yes	Yes	No	Lost to follow up	No	No	Yes	Continuation	84	Physical defaulter tracing was done severaly but the patient was never at home. He is chronic alcoholic, separeted with wife, never at home. The SCPHO was notified about the same.	Alcoholism
62	Emuhaya	Public	Male	35	35-44	NA	Not Employed	Not married	3000	2	Secondary	1-2 weeks	NA	Public facility	Investigated for TB	0	2RHZE/4RH	2	2	Stable	PTB	NA	Bact confirmed	New	Yes	Neg	NA	NA	NA	NA	NA				81	1.8	No	No	No	No	Treatment Success	No	Yes	No	Continuation	180
63	Emuhaya	Public	Male	25	25-34	NA	Not Employed	Not married	1000	3	Secondary	More than four weeks	Had other competing tasks	Public facility	Investigated for TB	600	2RHZE/4RH	3	2	Stable	PTB	NA	Bact confirmed	New	Yes	Neg	NA	NA	NA	NA	NA				61.3	1.72	No	No	No	No	Treatment Success	No	Yes	No	Continuation	180
64	Emuhaya	Public	Female	15	15-24	No	Not Employed	Not married	200	7	Primary or Lower	More than four weeks	Had other competing tasks	Public facility	Investigated for TB	0	2RHZE/4RH	1	3	Stable	PTB	NA	Bact confirmed	New	Yes	Neg	NA	NA	NA	NA	NA				44	1.53	No	No	No	No	Treatment Success	No	Yes	No	Continuation	180
65	Emuhaya	Public	Female	30	25-34	No	Not Employed	Married	1000	4	Primary or Lower	2-4 weeks	Facility is far	Public facility	Investigated for TB	0	2RHZE/4RH	0	2	Stable	PTB	NA	Bact confirmed	Relapse	Yes	Neg	NA	NA	NA	NA	NA				46.8	1.57	No	Yes	No	No	Treatment Success	No	Yes	No	Continuation	180
66	Emuhaya	Public	Female	27	25-34	No	Employed	Not married	20000	3	Post Secondary	More than four weeks	Had other competing tasks	Private facility	Given drugs	2000	2RHZE/4RH	0	1	Stable	PTB	NA	Bact confirmed	New	Yes	Neg	NA	NA	NA	NA	NA				55.7	1.68	No	No	No	No	Treatment Success	No	Yes	No	Continuation	180	HCW in private pharmacy
67	Emuhaya	Public	Female	18	15-24	No	Not Employed	Not married	500	5	Secondary	More than four weeks	Had other competing tasks	Private facility	Given drugs	10000	2RHZE/4RH	5	2	Unstable	PTB	NA	Bact confirmed	New	No	Pos	Yes	Yes	TLE	NA	No			0	36	1.53	No	No	No	No	Treatment Success	No	Yes	No	Continuation	180
68	Emuhaya	Faith Based	Male	25	25-34	NA	Not Employed	Not married	1000	6	Primary or Lower	1-2 weeks	NA	Public facility	Investigated for TB	0	2RHZE/4RH	2	1	Stable	PTB	NA	Bact confirmed	Failure	No	Pos	Yes	Yes	TLE	NA	No			321	49.2	1.69	No	No	No	No	Treatment Success	No	Yes	No	Continuation	180
69	Emuhaya	Public	Female	49	45-54	No	Not Employed	Not married	3500	6	Primary or Lower	More than four weeks	Symptoms were initially not severe enough	Chemist	Given drugs	1000	2RHZE/4RH	0	2	Unstable	PTB	NA	Bact confirmed	New	Yes	Pos	Yes	Yes	TLD	NA	No			218	36.4	1.54	No	No	No	No	Treatment Success	No	Yes	No	Continuation	180	The patient defaulted on ART for almost six months, came back a presumptive TB case. Was cured, march 2020 VL is LDL
70	Emuhaya	Public	Female	24	15-24	No	Not Employed	Not married	2000	6	Primary or Lower	2-4 weeks	Had other competing tasks	Private facility	Given drugs	1650	2RHZE/4RH	2	3	Stable	PTB	NA	Bact confirmed	New	No	Neg	NA	NA	NA	NA	NA				46.5	1.7	No	No	No	No	Treatment Success	No	Yes	No	Continuation	180
71	Emuhaya	Public	Male	45	45-54	NA	Not Employed	Married	10000	5	Primary or Lower	2-4 weeks	Symptoms were initially not severe enough	Chemist	Given drugs	300	2RHZE/4RH	0	1	Stable	PTB	NA	Bact confirmed	New	No	Neg	NA	NA	NA	NA	NA				56	1.74	No	No	No	No	Treatment Success	No	Yes	No	Continuation	180
72	Emuhaya	Public	Male	37	35-44	NA	Employed	Married	38000	6	Secondary	2-4 weeks	Symptoms were initially not severe enough	Public facility	Investigated for TB	0	2RHZE/4RH	0	2	Stable	PTB	NA	Bact confirmed	New	No	Neg	NA	NA	NA	NA	NA				60	1.76	No	No	Yes	No	Treatment Success	No	Yes	No	Continuation	180
73	Emuhaya	Public	Male	57	55-64	NA	Not Employed	Married	3000	4	Primary or Lower	More than four weeks	Symptoms were initially not severe enough	Public facility	Investigated for TB	0	2RHZE/4RH	0	2	Unstable	PTB	NA	Bact confirmed	Relapse	Yes	Neg	NA	NA	NA	NA	NA				48.3	1.76	No	Yes	Yes	No	Treatment Success	No	Yes	No	Continuation	180
74	Emuhaya	Public	Male	48	45-54	NA	Not Employed	Not married	1000	2	Primary or Lower	More than four weeks	Symptoms were initially not severe enough	Public facility	Investigated for TB	0	2RHZE/4RH	5	2	Unstable	PTB	NA	Bact confirmed	TLF	No	Pos	Yes	Yes	TLD	NA	Yes	45		0	44.3	1.74	No	Yes	Yes	No	Treatment Success	No	Yes	No	Continuation	180	Interrupted TB treatment for two weeks
75	Emuhaya	Public	Female	16	15-24	No	Not Employed	Not married	500	6	Secondary	More than four weeks	Symptoms were initially not severe enough	Public facility	Investigated for TB	700	2RHZE/4RH	8	2	Unstable	PTB	NA	Bact confirmed	New	Yes	Neg	NA	NA	NA	NA	NA				39	1.62	No	No	No	No	Treatment Success	No	Yes	No	Continuation	180	Student at Kilingili high school
76	Emuhaya	Public	Male	30	25-34	NA	Not Employed	Married	2000	4	Secondary	1-2 weeks	Had other competing tasks	Chemist	Given drugs	1000	2RHZE/4RH	21	2	Stable	PTB	NA	Bact confirmed	New	Yes	Neg	NA	NA	NA	NA	NA				70	1.78	No	No	No	No	Treatment Success	No	Yes	No	Continuation	180	The patient was constantly unable to produce follow up sputum for follow-up citing no cough
77	Emuhaya	Public	Female	35	35-44	No	Not Employed	Married	10000	4	Post Secondary	2-4 weeks	Symptoms were initially not severe enough	Public facility	Investigated for TB	100	2RHZE/4RH	0	1	Stable	PTB	NA	Bact confirmed	New	No	Neg	NA	NA	NA	NA	NA				78.8	1.65	No	No	No	No	Treatment Success	No	Yes	No	Continuation	180
78	Emuhaya	Public	Male	49	45-54	NA	Not Employed	Not married	1000	10	Primary or Lower	More than four weeks	Facility is far	Public facility	Investigated for TB	0	2RHZE/4RH	22	3	Stable	PTB	NA	Bact confirmed	New	No	Neg	NA	NA	NA	NA	NA				50	1.65	No	Yes	Yes	No	Treatment Success	No	Yes	No	Continuation	180
79	Emuhaya	Public	Male	54	45-54	NA	Not Employed	Married	1000	5	Secondary	1-2 weeks	NA	Public facility	Investigated for TB	0	2RHZE/4RH	1	1	Stable	PTB	NA	Bact confirmed	New	Yes	Neg	NA	NA	NA	NA	NA				56.4	1.75	No	No	No	No	Treatment Success	No	Yes	No	Continuation	180
80	Hamisi	Public	Male	40	35-44	NA	Not Employed	Not married	3000	3	Primary or Lower	More than four weeks	Lack of money	Chemist	Given drugs	500	2RHZE/4RH	2	3	Unstable	PTB	NA	Bact confirmed	New	No	Pos	Yes	Yes	TLD	NA	No			8	48	1.75	No	Yes	Yes	No	Treatment Success	No	Yes	No	Continuation	180
81	Emuhaya	Public	Male	33	25-34	NA	Not Employed	Married	10000	6	Primary or Lower	More than four weeks	Symptoms were initially not severe enough	Chemist	Given drugs	1000	2RHZE/4RH	3	2	Unstable	PTB	NA	Bact confirmed	New	Yes	Neg	NA	NA	NA	NA	NA				49.6	1.73	No	Yes	Yes	No	Lost to follow up	No	No	Yes	Continuation	147	He was traced but it has been difficult to bring him back on treatment smokes bang and kuber and alcohol	Alcoholism
82	Emuhaya	Public	Male	25	25-34	NA	Not Employed	Not married	0	5	Primary or Lower	More than four weeks	Symptoms were initially not severe enough	Public facility	Investigated for TB	0	2RHZE/4RH	0	1	Stable	PTB	NA	Bact confirmed	New	Yes	Neg	NA	NA	NA	NA	NA				53.4	1.63	No	Yes	Yes	No	Lost to follow up	No	No	Yes	Intensive	38	Street boy in Kisumu, migrated back after two months of treatment	Migrated
83	Emuhaya	Public	Male	39	35-44	NA	Not Employed	Not married	3000	2	Secondary	More than four weeks	Lack of money	Public facility	Investigated for TB	0	2RHZE/4RH	0	1	Unstable	PTB	NA	Bact confirmed	New	No	Neg	NA	NA	NA	NA	NA				49	1.88	No	Yes	Yes	No	Treatment Success	No	Yes	No	Continuation	180
84	Emuhaya	Public	Male	32	25-34	NA	Not Employed	Not married	2000	4	Secondary	More than four weeks	Had other competing tasks	Public facility	Given drugs	500	2RHZE/4RH	32	4	Stable	PTB	NA	Bact confirmed	New	No	Neg	NA	NA	NA	NA	NA				48	1.65	No	No	Yes	No	Treatment Success	No	Yes	No	Continuation	180
85	Emuhaya	Public	Male	33	25-34	NA	Not Employed	Married	5000	3	Secondary	More than four weeks	Symptoms were initially not severe enough	Public facility	Given drugs	500	2RHZE/4RH	6	3	Stable	PTB	NA	Bact confirmed	New	Yes	Neg	NA	NA	NA	NA	NA				59.1	1.73	No	Yes	Yes	No	Treatment Success	No	Yes	No	Continuation	180
86	Emuhaya	Public	Male	35	35-44	NA	Not Employed	Not married	4000	4	Secondary	2-4 weeks	Had other competing tasks	Private facility	Given drugs	500	2RHZE/4RH	0	2	Unstable	PTB	NA	Bact confirmed	New	No	Pos	Yes	Yes	TLD	NA	Yes	143		-48	54	1.51	No	No	No	No	Treatment Success	No	Yes	No	Continuation	180
87	Emuhaya	Public	Male	29	25-34	NA	Not Employed	Not married	4000	4	Primary or Lower	More than four weeks	Symptoms were initially not severe enough	Public facility	Given drugs	300	2RHZE/4RH	4	2	Stable	PTB	NA	Bact confirmed	Relapse	No	Neg	NA	NA	NA	NA	NA				68	1.8	No	Yes	Yes	No	Lost to follow up	No	No	Yes	Intensive	35	The client lives in Luanda town. Heavy alcoholic and bang smoking. Says he works in alcohol shop so that he can be given some beer.	Alcoholism
88	Vihiga	Public	Male	28	25-34	NA	Not Employed	Not married	3000	3	Primary or Lower	More than four weeks	Had other competing tasks	Public facility	Investigated for TB	0	2RHZE/4RH	3	4	Unstable	PTB	NA	Bact confirmed	New	No	Neg	NA	NA	NA	NA	NA				55	1.81	No	No	Yes	No	Treatment Success	No	Yes	No	Continuation	180	Was unable to produce sputum for AAFBs
89	Vihiga	Public	Male	47	45-54	NA	Not Employed	Married	5000	5	Primary or Lower	2-4 weeks	Had other competing tasks	Private facility	Given drugs	400	2RHZE/4RH	4	2	Unstable	PTB	NA	Bact confirmed	Relapse	No	Neg	NA	NA	NA	NA	NA				39	1.7	No	Yes	Yes	No	Treatment Success	No	Yes	No	Continuation	180
90	Emuhaya	Public	Female	55	55-64	No	Employed	Married	25000	4	Post Secondary	More than four weeks	Symptoms were initially not severe enough	Private facility	Given drugs	2000	2RHZE/4RH	6	3	Unstable	PTB	NA	Bact confirmed	New	Yes	Neg	NA	NA	NA	NA	NA				45	1.63	No	No	No	No	Treatment Success	No	Yes	No	Continuation	180	Went to Nairobi shortly but came back to continue with treatment and completed
91	Emuhaya	Public	Male	48	45-54	NA	Employed	Not married	4500	4	Primary or Lower	More than four weeks	Symptoms were initially not severe enough	Public facility	Investigated for TB	0	2RHZE/4RH	3	2	Stable	PTB	NA	Bact confirmed	New	Yes	Neg	NA	NA	NA	NA	NA				55	1.65	No	Yes	Yes	No	Treatment Success	No	Yes	No	Continuation	180	The patient interrupted treatment, the treatment was therefore extended,
92	Emuhaya	Public	Female	33	25-34	No	Not Employed	Not married	4000	3	Secondary	More than four weeks	Symptoms were initially not severe enough	Public facility	Investigated for TB	0	2RHZE/4RH	0	3	Stable	EPTB	Lymph Nodes	Clinically Diagnosed	New	Yes	Pos	Yes	Yes	TLE	NA	Yes	73		-31	55	1.63	No	No	No	No	Treatment Success	No	Yes	No	Continuation	180	Had defaulted on ART
93	Emuhaya	Public	Male	40	35-44	NA	Not Employed	Married	3000	6	Primary or Lower	2-4 weeks	Symptoms were initially not severe enough	Public facility	Investigated for TB	0	2RHZE/4RH	1	3	Stable	PTB	NA	Bact confirmed	New	Yes	Pos	Yes	Yes	TLD	NA	Yes	83		115	54.6	1.72	No	Yes	Yes	Yes	Treatment Success	No	Yes	No	Continuation	180	This patient was followed up in Luanda Dispensary, all smear follow ups were done and he was cured.
94	Emuhaya	Public	Male	35	35-44	NA	Not Employed	Not married	4000	2	Secondary	2-4 weeks	Symptoms were initially not severe enough	Public facility	Investigated for TB	0	2RHZE/4RH	5	2	Stable	PTB	NA	Bact confirmed	New	No	Neg	NA	NA	NA	NA	NA				51	1.59	No	Yes	Yes	No	Treatment Success	No	Yes	No	Continuation	180
95	Emuhaya	Public	Male	48	45-54	NA	Not Employed	Married	3000	2	Primary or Lower	More than four weeks	Symptoms were initially not severe enough	Public facility	Investigated for TB	0	2RHZE/4RH	0	1	Unstable	PTB	NA	Bact confirmed	Relapse	Yes	Neg	NA	NA	NA	NA	NA				49	1.78	No	No	No	No	Treatment Success	No	Yes	No	Continuation	180	Patient being followed up in Coptic Hospital
96	Hamisi	Faith Based	Male	38	35-44	NA	Not Employed	Married	3000	2	Primary or Lower	More than four weeks	Lack of money	Faith based facility	Investigated for TB	5000	2RHZE/4RH	0	3	Unstable	PTB	NA	Bact confirmed	New	Yes	Pos	Yes	Yes	TLD	NA	Yes	53	56987	688	50	1.65	No	Yes	Yes	No	Died	Yes	No	No	Intensive	11
97	Hamisi	Public	Male	37	35-44	NA	Employed	Not married	3000	4	Primary or Lower	More than four weeks	Symptoms were initially not severe enough	Chemist	Given drugs	2000	2RHZE/4RH	0	4	Stable	PTB	NA	Bact confirmed	New	No	Neg	NA	NA	NA	NA	NA				54	1.75	No	No	No	No	Treatment Success	No	Yes	No	Continuation	180
98	Hamisi	Public	Male	29	25-34	NA	Not Employed	Not married	2000	3	Secondary	1-2 weeks	NA	Public facility	Investigated for TB	0	2RHZE/4RH	1	1	Unstable	PTB	NA	Bact confirmed	New	No	Pos	Yes	Yes	TLD	NA	Yes	134		6	60	1.7	No	No	No	No	Treatment Success	No	Yes	No	Continuation	180	Final Weight was 65kg was compliant to treatment
99	Hamisi	Public	Female	29	25-34	No	Not Employed	Not married	40000	2	Post Secondary	More than four weeks	Symptoms were initially not severe enough	Private facility	Given drugs	4000	2RHZE/4RH	1	4	Stable	PTB	NA	Bact confirmed	New	Yes	Neg	NA	NA	NA	NA	NA				63	1.68	No	No	No	No	Treatment Success	No	Yes	No	Continuation	180	Cured, final weight was 65Kgs
100	Hamisi	Public	Female	41	35-44	No	Not Employed	Not married	2000	3	Primary or Lower	More than four weeks	Symptoms were initially not severe enough	Public facility	Investigated for TB	0	2RHZE/4RH	23	5	Unstable	EPTB	Pleural Effusion	Clinically Diagnosed	New	Yes	Pos	Yes	No	TLD	Fear for IRIS	Yes	7		-80	44	1.69	No	No	No	Yes	Treatment Success	No	Yes	No	Continuation	180	Was Very sick during initiation of treatment, ART was delayed over three months (14/6/19 - TLE) for fear of IRIS. She did very well on treatment initial treatment was 44kg while the end rx weight was 55kgs.
101	Hamisi	Public	Male	48	45-54	NA	Employed	Married	5000	5	Secondary	1-2 weeks	NA	Faith based facility	Investigated for TB	0	2RHZE/4RH	0	3	Stable	PTB	NA	Bact confirmed	New	No	Neg	NA	NA	NA	NA	NA				59	1.72	No	No	No	No	Treatment Success	No	Yes	No	Continuation	180
102	Hamisi	Public	Female	66	65+	No	Not Employed	Not married	4000	6	Primary or Lower	2-4 weeks	Lack of money	Public facility	Given drugs	1000	2RHZE/4RH	6	2	Stable	PTB	NA	Bact confirmed	New	Yes	Neg	NA	NA	NA	NA	NA				54.6	1.66	No	No	No	No	Treatment Success	No	Yes	No	Continuation	180
103	Hamisi	Public	Female	48	45-54	No	Not Employed	Not married	3000	4	Primary or Lower	More than four weeks	Lack of money	Chemist	Given drugs	500	2RHZE/4RH	3	3	Unstable	PTB	NA	Bact confirmed	New	Yes	Pos	Yes	No	NA	Fear for IRIS	Yes	12			45	1.67	No	No	No	Yes	Died	Yes	No	No	Intensive	3	Died before ART initiation
104	Hamisi	Public	Female	35	35-44	No	Not Employed	Not married	2000	3	Primary or Lower	More than four weeks	Lack of money	Public facility	Investigated for TB	500	2RHZE/4RH	2	3	Unstable	PTB	NA	Bact confirmed	New	No	Pos	Yes	Yes	TLE	NA	Yes	258		2	47	1.65	No	Yes	No	Yes	Died	Yes	No	No	Intensive	30
105	Hamisi	Public	Male	32	25-34	NA	Not Employed	Not married	2500	3	Primary or Lower	2-4 weeks	Had other competing tasks	Chemist	Given drugs	500	2RHZE/4RH	5	3	Unstable	PTB	NA	Bact confirmed	New	No	Pos	Yes	Yes	TLE	NA	No			15	45	1.67	No	Yes	Yes	No	Died	Yes	No	No	Intensive	2	Supposedly died of IRIS, Baseline CD4 had not been done.
106	Hamisi	Public	Female	32	25-34	No	Not Employed	Not married	1500	3	Primary or Lower	2-4 weeks	Lack of money	Herbal	Given drugs	200	2RHZE/4RH	3	2	Stable	PTB	NA	Bact confirmed	New	No	Pos	Yes	Yes	TLE	NA	No			63	59	1.65	No	No	Yes	No	Lost to follow up	No	No	Yes	Intensive	27	LTFU both TB and ART, Was not traceable both physically and using available address.	Not known in the locality
107	Hamisi	Public	Male	66	65+	NA	Not Employed	Married	1500	3	Primary or Lower	More than four weeks	Had other competing tasks	Chemist	Given drugs	3000	2RHZE/4RH	0	4	Stable	PTB	NA	Bact confirmed	TLF	Yes	Neg	NA	NA	NA	NA	NA				57	1.75	No	No	No	No	Treatment Success	No	Yes	No	Continuation	180
108	Hamisi	Public	Male	60	55-64	NA	Not Employed	Not married	3000	3	Primary or Lower	More than four weeks	Symptoms were initially not severe enough	Chemist	Given drugs	500	2RHZE/4RH	7	3	Unstable	PTB	NA	Bact confirmed	New	No	Neg	NA	NA	NA	NA	NA				41	1.66	No	No	No	No	Treatment Success	No	Yes	No	Continuation	180
109	Hamisi	Public	Male	23	15-24	NA	Not Employed	Not married	3000	3	Primary or Lower	More than four weeks	Symptoms were initially not severe enough	Public facility	Given drugs	11900	2RHZE/4RH	4	5	Stable	PTB	NA	Bact confirmed	New	Yes	Neg	NA	NA	NA	NA	NA				49.5	1.7	No	No	No	No	Treatment Success	No	Yes	No	Continuation	180
110	Hamisi	Public	Male	40	35-44	NA	Not Employed	Not married	2000	2	Primary or Lower	More than four weeks	Symptoms were initially not severe enough	Public facility	Investigated for TB	0	2RHZE/4RH	2	5	Unstable	PTB	NA	Clinically Diagnosed	New	No	Pos	Yes	Yes	TLD	NA	Yes	7		-17	55	1.75	No	No	No	No	Treatment Success	No	Yes	No	Continuation	180	Complied on both TB and ART drugs
111	Hamisi	Public	Male	44	35-44	NA	Not Employed	Married	3000	4	Secondary	2-4 weeks	Had other competing tasks	Chemist	Given drugs	500	2RHZE/4RH	0	1	Unstable	PTB	NA	Bact confirmed	New	Yes	Neg	NA	NA	NA	NA	NA				38.4	1.64	No	Yes	Yes	No	Treatment Success	No	Yes	No	Continuation	180	Ti from iguhu
112	Hamisi	Faith Based	Male	60	55-64	NA	Employed	Married	30000	4	Post Secondary	More than four weeks	Symptoms were initially not severe enough	Private facility	Given drugs	3000	2RHZE/4RH	2	3	Unstable	PTB	NA	Bact confirmed	New	Yes	Neg	NA	NA	NA	NA	NA				54	1.72	No	Yes	Yes	No	Treatment Success	No	Yes	No	Continuation	180
113	Hamisi	Public	Male	55	55-64	NA	Not Employed	Not married	10000	4	Secondary	2-4 weeks	Symptoms were initially not severe enough	Public facility	Investigated for TB	0	2RHZE/4RH	0	2	Stable	PTB	NA	Bact confirmed	Relapse	Yes	Pos	Yes	Yes	TDF/3TC/ATV	NA	Yes	97	12042	2929	53	1.82	No	Yes	Yes	No	Treatment Success	No	Yes	No	Continuation	180
114	Hamisi	Public	Female	34	25-34	No	Not Employed	Married	1500	4	Primary or Lower	More than four weeks	Symptoms were initially not severe enough	Public facility	Investigated for TB	1000	2RHZE/4RH	0	2	Stable	EPTB	Pleural Effusion	Clinically Diagnosed	Relapse	Yes	Pos	Yes	Yes	TLE	NA	No			4388	48	1.52	No	No	No	No	Treatment Success	No	Yes	No	Continuation	180	There is no baseline CD4, the patient is stable
115	Hamisi	Public	Male	32	25-34	NA	Not Employed	Not married	15000	1	Primary or Lower	2-4 weeks	Symptoms were initially not severe enough	Faith based facility	Given drugs	7000	2RHZE/4RH	0	3	Stable	PTB	NA	Bact confirmed	New	Yes	Neg	NA	NA	NA	NA	NA				52	1.75	No	No	No	No	Treatment Success	No	Yes	No	Continuation	180	complted treatment at kemeloi hc
116	Hamisi	Public	Female	29	25-34	No	Not Employed	Married	1000	12	Primary or Lower	More than four weeks	Symptoms were initially not severe enough	Chemist	Given drugs	1000	2RHZE/4RH	2	10	Stable	PTB	NA	Bact confirmed	New	Yes	Neg	NA	NA	NA	NA	NA				61	1.87	No	No	No	No	Treatment Success	No	Yes	No	Continuation	180
117	Hamisi	Faith Based	Female	20	15-24	No	Not Employed	Not married	500	5	Post Secondary	2-4 weeks	Lack of money	Chemist	Given drugs	500	2RHZE/4RH	1	2	Unstable	PTB	NA	Bact confirmed	New	Yes	Neg	NA	NA	NA	NA	NA				51	1.58	No	No	No	No	Treatment Success	No	Yes	No	Continuation	180	TI FROM MIGORI
118	Hamisi	Public	Male	56	55-64	NA	Not Employed	Not married	1000	2	Primary or Lower	More than four weeks	Symptoms were initially not severe enough	Chemist	Given drugs	2000	2RHZE/4RH	4	10	Stable	PTB	NA	Bact confirmed	Relapse	No	Neg	NA	NA	NA	NA	NA				51	1.68	No	No	No	No	Treatment Success	No	Yes	No	Continuation	180
119	Hamisi	Faith Based	Male	57	55-64	NA	Not Employed	Not married	2000	5	Primary or Lower	More than four weeks	Had other competing tasks	Chemist	Given drugs	700	2RHZE/4RH	0	3	Unstable	PTB	NA	Bact confirmed	New	No	Neg	NA	NA	NA	NA	NA				49	1.85	No	Yes	Yes	No	Treatment Success	No	Yes	No	Continuation	180	Ti from VCRH
120	Hamisi	Faith Based	Male	37	35-44	NA	Not Employed	Married	3000	5	Primary or Lower	1-2 weeks	NA	Faith based facility	Investigated for TB	700	2RHZE/4RH	1	2	Unstable	PTB	NA	Bact confirmed	New	Yes	Neg	NA	NA	NA	NA	NA				57.5	1.65	No	Yes	Yes	No	Treatment Success	No	Yes	No	Continuation	180
121	Hamisi	Faith Based	Male	43	35-44	NA	Employed	Not married	5000	4	Secondary	More than four weeks	Symptoms were initially not severe enough	Chemist	Given drugs	500	2RHZE/4RH	6	3	Unstable	EPTB	Pleural Effusion	Clinically Diagnosed	New	No	Pos	Yes	Yes	TLD	NA	Yes	262	10733	698	70	1.72	No	Yes	Yes	No	Died	Yes	No	No	Intensive	25	chronic ART defaulter
122	Hamisi	Public	Female	33	25-34	No	Not Employed	Married	1000	5	Primary or Lower	1-2 weeks	NA	Public facility	Investigated for TB	0	2RHZE/4RH	0	4	Stable	PTB	NA	Bact confirmed	New	No	Neg	NA	NA	NA	NA	NA				50	1.66	No	Yes	No	No	Treatment Success	No	Yes	No	Continuation	180	Weight increased to 56Kg only 5th smear was done. Had a husband and two children on TB treatment. The two children completed while the hasband defaulted.
123	Hamisi	Public	Male	46	45-54	NA	Not Employed	Not married	2000	4	Secondary	2-4 weeks	Symptoms were initially not severe enough	Chemist	Given drugs	300	2RHZE/4RH	7	2	Unstable	PTB	NA	Bact confirmed	Relapse	No	Neg	NA	NA	NA	NA	NA				41	1.64	No	Yes	Yes	No	Treatment Success	No	Yes	No	Continuation	180	A relapse, previous treatment was 26 Nov 2018. Defaulted severally on that treatment. Culture was not done.
124	Hamisi	Faith Based	Male	64	55-64	NA	Employed	Not married	4000	2	Primary or Lower	1-2 weeks	NA	Faith based facility	Investigated for TB	700	2RHZE/4RH	0	2	Stable	PTB	NA	Clinically Diagnosed	New	No	Neg	NA	NA	NA	NA	NA				58	1.71	No	No	No	No	Treatment Success	No	Yes	No	Continuation	180	picking drugs at mago hc
125	Hamisi	Faith Based	Female	52	45-54	No	Not Employed	Not married	3000	5	Secondary	More than four weeks	Had other competing tasks	Faith based facility	Investigated for TB	800	2RHZE/4RH	0	2	Unstable	PTB	NA	Clinically Diagnosed	New	Yes	Pos	Yes	Yes	TLE	NA	Yes	116		18	41	1.61	No	No	No	No	Treatment Success	No	Yes	No	Continuation	180
126	Hamisi	Faith Based	Female	74	65+	No	Not Employed	Married	4000	3	Primary or Lower	More than four weeks	Lack of money	Chemist	Given drugs	1500	2RHZE/4RH	0	2	Stable	PTB	NA	Clinically Diagnosed	New	Yes	Neg	NA	NA	NA	NA	NA				58	1.68	No	No	No	No	Treatment Success	No	Yes	No	Continuation	180	picking drugs at kapkangani hc
127	Hamisi	Faith Based	Male	46	45-54	NA	Not Employed	Married	3000	5	Primary or Lower	More than four weeks	Lack of money	Chemist	Given drugs	5000	2RHZE/4RH	0	4	Unstable	EPTB	Abdominal	Clinically Diagnosed	New	No	Pos	Yes	Yes	AZT/3TC/EFV	NA	Yes	233		2931	60	1.72	No	Yes	Yes	No	Lost to follow up	No	No	Yes	Intensive	48	Defaulted on TB and ART, traced but declined to continue with treatment; "The drugs are many and tiresome"	Pill burden
128	Hamisi	Faith Based	Male	32	25-34	NA	Not Employed	Not married	5000	4	Post Secondary	2-4 weeks	Had other competing tasks	Public facility	Given drugs	500	2RHZE/4RH	3	3	Unstable	PTB	NA	Bact confirmed	New	No	Pos	Yes	Yes	TLD	NA	Yes	191		5	52.5	1.81	No	Yes	Yes	No	Treatment Success	No	Yes	No	Continuation	180
129	Hamisi	Faith Based	Male	59	55-64	NA	Not Employed	Married	3000	6	Primary or Lower	More than four weeks	Lack of money	Chemist	Given drugs	2000	2RHZE/4RH	0	6	Stable	PTB	NA	Clinically Diagnosed	New	Yes	Neg	NA	NA	NA	NA	NA				50	1.75	No	Yes	Yes	No	Treatment Success	No	Yes	No	Continuation	180
130	Hamisi	Faith Based	Male	53	45-54	NA	Not Employed	Not married	2000	2	Primary or Lower	More than four weeks	Symptoms were initially not severe enough	Faith based facility	Investigated for TB	500	2RHZE/4RH	0	3	Unstable	PTB	NA	Clinically Diagnosed	New	No	Pos	Yes	Yes	TLD	NA	No			8	54	1.73	No	No	No	No	Treatment Success	No	Yes	No	Continuation	180
131	Hamisi	Public	Female	33	25-34	No	Not Employed	Not married	1000	0	Primary or Lower	More than four weeks	Symptoms were initially not severe enough	Chemist	Given drugs	300	2RHZE/4RH	5	5	Stable	PTB	NA	Bact confirmed	New	No	Neg	NA	NA	NA	NA	NA				40	1.7	No	Yes	Yes	No	Lost to follow up	No	No	Yes	Continuation	71	Never at home, wakes up very early morning and leave home. Heavily alcoholic. Says he forgets taking drugs when he takes alcohol.	Alcoholism
132	Hamisi	Public	Male	27	25-34	NA	Not Employed	Not married	4000	4	Primary or Lower	More than four weeks	Had other competing tasks	Private facility	Given drugs	500	2RHZE/4RH	2	4	Unstable	PTB	NA	Clinically Diagnosed	New	No	Pos	Yes	Yes	TLD	NA	Yes	4		6	48	1.71	No	Yes	Yes	No	Lost to follow up	No	No	Yes	Intensive	47	Chronic ART&antitbs defaulter,restarted on 24/02/19 but dissappeared from home after 1week	Migrated
133	Hamisi	Public	Female	37	35-44	No	Not Employed	Not married	2000	4	Primary or Lower	More than four weeks	Lack of money	Public facility	Investigated for TB	0	2RHZE/4RH	1	3	Unstable	PTB	NA	Bact confirmed	New	No	Pos	Yes	Yes	TLE	NA	Yes	23		37	39	1.59	No	Yes	Yes	No	Died	Yes	No	No	Intensive	2	Had poor adherence to ART, Faced stigma from the husband who is HIV negative
134	Hamisi	Public	Male	59	55-64	NA	Not Employed	Married	2000	4	Secondary	More than four weeks	Symptoms were initially not severe enough	Private facility	Given drugs	3000	2RHZE/4RH	3	2	Stable	PTB	NA	Bact confirmed	New	No	Neg	NA	NA	NA	NA	NA				50	1.65	No	Yes	Yes	No	Treatment Success	No	Yes	No	Continuation	180	Final weight was 48Kgs
135	Hamisi	Public	Male	38	35-44	NA	Not Employed	Married	4000	5	Primary or Lower	More than four weeks	Had other competing tasks	Public facility	Investigated for TB	0	2RHZE/4RH	4	3	Stable	PTB	NA	Bact confirmed	New	No	Neg	NA	NA	NA	NA	NA				59	1.73	No	Yes	Yes	No	Lost to follow up	No	No	Yes	Continuation	88	tracing done, completely refused treatment, the wife and two children are also on TB treatment. This means, four family members had TB but the three completed their. Says neighbours lough at him and is known in the facility by many health care workers	Stigma
136	Hamisi	Public	Male	47	45-54	NA	Not Employed	Not married	3000	0	Primary or Lower	More than four weeks	Symptoms were initially not severe enough	Public facility	Investigated for TB	0	2RHZE/4RH	3	4	Unstable	PTB	NA	Clinically Diagnosed	New	No	Pos	Yes	Yes	TLD	NA	Yes	111		12	50.5	1.75	No	No	No	No	Treatment Success	No	Yes	No	Continuation	180	Complied on both TB and ART drugs
137	Hamisi	Public	Male	32	25-34	NA	Not Employed	Not married	3000	3	Primary or Lower	2-4 weeks	Symptoms were initially not severe enough	Public facility	Investigated for TB	0	2RHZE/4RH	1	2	Unstable	EPTB	Pleural Effusion	Clinically Diagnosed	New	No	Pos	Yes	Yes	TLD	NA	Yes	389		-7	44	1.81	No	Yes	Yes	No	Lost to follow up	No	No	Yes	Intensive	38	Was found through defaulter tracing but declined taking ART/TB drugs. Says relatives rediculeand stigmatizes him. Case referred to PHO	Stigma
138	Hamisi	Public	Male	45	45-54	NA	Not Employed	Not married	500	1	Primary or Lower	2-4 weeks	Symptoms were initially not severe enough	Public facility	Investigated for TB	0	2RHZE/4RH	0	4	Unstable	PTB	NA	Bact confirmed	New	No	Pos	Yes	Yes	TLD	NA	Yes	17		3	45	1.75	No	No	Yes	No	Treatment Success	No	Yes	No	Continuation	180	restarted in july, picking drugs in nairobi
139	Hamisi	Public	Male	48	45-54	NA	Not Employed	Married	3000	11	Primary or Lower	More than four weeks	Lack of money	Chemist	Given drugs	300	2RHZE/4RH	4	4	Unstable	PTB	NA	Bact confirmed	New	No	Neg	NA	NA	NA	NA	NA				43	1.6	No	Yes	Yes	No	Lost to follow up	No	No	Yes	Continuation	63	The case was traced and brought back on treatment. Thought he had recovered after symptoms subsiding.	Felt well before treatment completion
140	Hamisi	Public	Male	56	55-64	NA	Not Employed	Married	1500	8	Secondary	More than four weeks	Symptoms were initially not severe enough	Herbal	Given drugs	500	2RHZE/4RH	0	4	Unstable	PTB	NA	Bact confirmed	New	Yes	Pos	Yes	Yes	TLD	NA	Yes	748		-79	48	1.77	No	No	Yes	No	Treatment Success	No	Yes	No	Continuation	180	Has a HIV negative couple but has not disclosed to her his status. VL done July 2020 LDL
141	Hamisi	Faith Based	Male	37	35-44	NA	Not Employed	Not married	1500	2	Secondary	2-4 weeks	Facility is far	Private facility	Given drugs	1000	2RHZE/4RH	5	3	Unstable	PTB	NA	Bact confirmed	New	No	Neg	NA	NA	NA	NA	NA				49.9	1.78	No	No	Yes	No	Treatment Success	No	Yes	No	Continuation	180
142	Hamisi	Faith Based	Female	25	25-34	No	Not Employed	Married	2000	5	Primary or Lower	1-2 weeks	NA	Public facility	Investigated for TB	500	2RHZE/4RH	5	3	Stable	PTB	NA	Bact confirmed	Relapse	No	Neg	NA	NA	NA	NA	NA				61	1.67	No	No	No	No	Treatment Success	No	Yes	No	Continuation	180
143	Hamisi	Faith Based	Female	20	15-24	No	Employed	Not married	30000	4	Secondary	2-4 weeks	Symptoms were initially not severe enough	Chemist	Given drugs	2000	2RHZE/4RH	3	4	Unstable	PTB	NA	Bact confirmed	New	No	Pos	Yes	Yes	TLD	NA	Yes	182		15	50	1.59	No	No	Yes	No	Treatment Success	No	Yes	No	Continuation	180
144	Hamisi	Faith Based	Male	42	35-44	NA	Not Employed	Married	20000	7	Post Secondary	1-2 weeks	NA	Public facility	Investigated for TB	700	2RHZE/4RH	0	1	Stable	PTB	NA	Clinically Diagnosed	Relapse	Yes	Pos	Yes	Yes	TLD	NA	Yes	118		0	59	1.71	No	No	Yes	No	Treatment Success	No	Yes	No	Continuation	180
145	Hamisi	Public	Male	25	25-34	NA	Not Employed	Not married	1000	4	Primary or Lower	More than four weeks	Had other competing tasks	Chemist	Given drugs	500	2RHZE/4RH	4	2	Unstable	PTB	NA	Bact confirmed	TLF	No	Pos	Yes	Yes	TLD	NA	No			-31	49.5	1.63	No	No	Yes	No	Lost to follow up	No	No	Yes	Intensive	47	Had defaulted TB/ART while in Mombasa. Defaulted again, he said the distance was a problem after being traced. He was thus transferred to the nearest health facility	Difficulty reaching health facility
146	Hamisi	Public	Male	31	25-34	NA	Not Employed	Married	5000	4	Primary or Lower	More than four weeks	Had other competing tasks	Public facility	Investigated for TB	0	2RHZE/4RH	5	3	Stable	PTB	NA	Bact confirmed	TLF	Yes	Neg	NA	NA	NA	NA	NA				54	1.61	No	Yes	Yes	No	Treatment Success	No	Yes	No	Continuation	180
147	Hamisi	Public	Male	63	55-64	NA	Not Employed	Not married	4000	6	Secondary	More than four weeks	Symptoms were initially not severe enough	Public facility	Investigated for TB	0	2RHZE/4RH	2	2	Unstable	PTB	NA	Bact confirmed	New	No	Neg	NA	NA	NA	NA	NA				37.9	1.55	No	Yes	Yes	No	Died	Yes	No	No	Continuation	64	Developed severe difficulty of breeathing and collapsed after going to Nairobi. Had a drinking buddy who had TB.
148	Hamisi	Public	Male	43	35-44	NA	Not Employed	Not married	1000	2	Primary or Lower	More than four weeks	Symptoms were initially not severe enough	Chemist	Given drugs	1500	2RHZE/4RH	4	2	Stable	PTB	NA	Bact confirmed	New	No	Neg	NA	NA	NA	NA	NA				51.6	1.7	No	Yes	Yes	No	Treatment Success	No	Yes	No	Continuation	180	Unable to produce sputum for AAFB follow up
149	Hamisi	Public	Male	32	25-34	NA	Not Employed	Not married	1000	2	Secondary	More than four weeks	Lack of money	Public facility	Investigated for TB	100	2RHZE/4RH	5	2	Stable	PTB	NA	Bact confirmed	New	No	Pos	Yes	Yes	TLD	NA	No			-19	49.5	1.68	No	Yes	Yes	No	Treatment Success	No	Yes	No	Continuation	180	VL done 7/7/20 LDL, started IPT
150	Hamisi	Public	Female	19	15-24	No	Not Employed	Not married	100	7	Secondary	More than four weeks	Symptoms were initially not severe enough	Chemist	Given drugs	2000	2RHZE/4RH	0	3	Unstable	PTB	NA	Bact confirmed	New	Yes	Neg	NA	NA	NA	NA	NA				41	1.58	No	No	No	No	Treatment Success	No	Yes	No	Continuation	180	A student, father had TB before she was infected. The young brother was again put on treatment after the patient completed her treatment.
151	Hamisi	Public	Male	68	65+	NA	Not Employed	Married	2000	5	Secondary	More than four weeks	Symptoms were initially not severe enough	Herbal	Given drugs	3000	2RHZE/4RH	3	4	Unstable	PTB	NA	Bact confirmed	New	Yes	Neg	NA	NA	NA	NA	NA				43.41	1.72	No	Yes	Yes	No	Died	Yes	No	No	Intensive	46	A paster, died after developing severe difficulty in breathing and being diagnosed with lung colapse. Used to take alcohol and cigaret in hiding.
152	Hamisi	Public	Male	43	35-44	NA	Not Employed	Married	2000	5	Primary or Lower	More than four weeks	Symptoms were initially not severe enough	Private facility	Given drugs	27000	2RHZE/4RH	16	10	Unstable	PTB	NA	Bact confirmed	New	Yes	Neg	NA	NA	NA	NA	NA				59	1.63	No	No	Yes	No	Treatment Success	No	Yes	No	Continuation	180	Final weight was 59 Kgs. There were no lab reagents for smear at 5th and 6th month of treatment
153	Hamisi	Public	Female	37	35-44	No	Not Employed	Married	1000	4	Primary or Lower	2-4 weeks	Facility is far	Chemist	Given drugs	500	2RHZE/4RH	0	2	Unstable	PTB	NA	Bact confirmed	New	Yes	Pos	Yes	Yes	TLD	NA	Yes	22		56	52.2	1.76	No	No	Yes	No	Treatment Success	No	Yes	No	Continuation	180
154	Hamisi	Public	Male	34	25-34	NA	Not Employed	Married	26000	2	Primary or Lower	2-4 weeks	Had other competing tasks	Private facility	Given drugs	1200	2RHZE/4RH	0	1	Stable	PTB	NA	Bact confirmed	New	No	Pos	Yes	Yes	TLD	NA	Yes	136	LDL	437	55	1.7	No	Yes	Yes	No	Treatment Success	No	Yes	No	Continuation	180	picking drugs in Nairobi
155	Sabatia	Public	Male	45	45-54	NA	Not Employed	Not married	2000	6	Primary or Lower	2-4 weeks	Symptoms were initially not severe enough	Public facility	Investigated for TB	700	2RHZE/4RH	3	3	Unstable	PTB	NA	Bact confirmed	New	Yes	Neg	NA	NA	NA	NA	NA				44.5	1.74	No	Yes	Yes	No	Treatment Success	No	Yes	No	Continuation	180	No sixth smear, patient was not able to produce sputum
156	Sabatia	Public	Female	56	55-64	No	Not Employed	Not married	5000	6	Primary or Lower	More than four weeks	Lack of money	Public facility	Investigated for TB	0	2RHZE/4RH	0	1	Unstable	PTB	NA	Bact confirmed	New	No	Pos	Yes	Yes	TLE	NA	Yes	420	16006	1590	37.6	1.54	No	No	Yes	No	Died	Yes	No	No	Intensive	25	Had defaulted on ART for two years, developed severe diarrhoea and vomiting and died
157	Sabatia	Public	Male	62	55-64	NA	Not Employed	Married	5000	4	Secondary	More than four weeks	Had other competing tasks	Private facility	Given drugs	3000	2RHZE/4RH	0	3	Stable	PTB	NA	Clinically Diagnosed	New	Yes	Neg	NA	NA	NA	NA	NA				52	1.7	No	Yes	Yes	No	Treatment Success	No	Yes	No	Continuation	180	Had good support from wife who his a headteacher of primary school.
158	Sabatia	Public	Male	32	25-34	NA	Not Employed	Not married	1000	4	Primary or Lower	More than four weeks	Had other competing tasks	Private facility	Given drugs	1000	2RHZE/4RH	0	3	Unstable	PTB	NA	Bact confirmed	New	No	Neg	NA	NA	NA	NA	NA				48.7	1.76	No	Yes	Yes	Yes	Died	Yes	No	No	Intensive	54
159	Sabatia	Public	Female	34	25-34	No	Not Employed	Not married	1000	3	Secondary	More than four weeks	Symptoms were initially not severe enough	Public facility	Investigated for TB	0	2RHZE/4RH	-4	3	Unstable	EPTB	Lymph Nodes	Clinically Diagnosed	New	Yes	Pos	Yes	Yes	TLE	NA	Yes	195		-16	45.5	1.6	No	No	Yes	Yes	Died	Yes	No	No	Continuation	77	Died after completion of intensive phase of treatment , had stage 4 with Karposis Sarcoma
160	Sabatia	Public	Male	39	35-44	NA	Not Employed	Married	2000	8	Secondary	More than four weeks	Lack of money	Chemist	Given drugs	300	2RHZE/4RH	-2	3	Stable	PTB	NA	Bact confirmed	Relapse	Yes	Neg	NA	NA	NA	NA	NA				46.8	1.67	No	Yes	Yes	No	Treatment Success	No	Yes	No	Continuation	180	The child was also suffered from TB disease
161	Sabatia	Public	Male	50	45-54	NA	Not Employed	Not married	2000	6	Primary or Lower	More than four weeks	Lack of money	Public facility	Investigated for TB	0	2RHZE/4RH	1	5	Unstable	PTB	NA	Bact confirmed	New	No	Neg	NA	NA	NA	NA	NA				48	1.77	No	No	Yes	No	Died	Yes	No	No	Intensive	6	Died one week after treatment, developed severe breathlessness and collapsed. Was diagnosed late with TB.
162	Sabatia	Public	Male	49	45-54	NA	Not Employed	Married	500	5	Primary or Lower	2-4 weeks	Had other competing tasks	Public facility	Given drugs	700	2RHZE/4RH	-12	5	Stable	PTB	NA	Bact confirmed	Relapse	Yes	Neg	NA	NA	NA	NA	NA				55.1	1.7	No	Yes	Yes	No	Treatment Success	No	Yes	No	Continuation	180	No culture, no follow up
163	Sabatia	Public	Male	41	35-44	NA	Not Employed	Not married	2000	2	Primary or Lower	2-4 weeks	Lack of money	Public facility	Investigated for TB	0	2RHZE/4RH	2	1	Stable	PTB	NA	Bact confirmed	New	Yes	Neg	NA	NA	NA	NA	NA				52.2	1.73	No	Yes	Yes	No	Treatment Success	No	Yes	No	Continuation	180	interupted treatment
164	Sabatia	Public	Male	59	55-64	NA	Not Employed	Not married	2000	0	Primary or Lower	More than four weeks	Symptoms were initially not severe enough	Public facility	Investigated for TB	500	2RHZE/4RH	3	6	Stable	PTB	NA	Bact confirmed	New	No	Pos	Yes	Yes	TLD	NA	Yes	61		-9	60.3	1.89	No	Yes	Yes	No	Treatment Success	No	Yes	No	Continuation	180
165	Sabatia	Public	Male	42	35-44	NA	Not Employed	Not married	8000	0	Secondary	More than four weeks	Symptoms were initially not severe enough	Public facility	Investigated for TB	7800	2RHZE/4RH	3	5	Stable	PTB	NA	Bact confirmed	New	No	Pos	Yes	Yes	TLD	NA	No			-100	56.3	1.75	No	No	Yes	No	Treatment Success	No	Yes	No	Continuation	180
166	Sabatia	Public	Male	49	45-54	NA	Employed	Married	6000	5	Primary or Lower	2-4 weeks	Symptoms were initially not severe enough	Public facility	Investigated for TB	80000	2RHZE/4RH	2	10	Stable	PTB	NA	Bact confirmed	New	No	Neg	NA	NA	NA	NA	NA				55	1.67	No	Yes	Yes	No	Treatment Success	No	Yes	No	Continuation	180
167	Sabatia	Public	Male	28	25-34	NA	Not Employed	Not married	800	1	Primary or Lower	More than four weeks	Symptoms were initially not severe enough	Chemist	Given drugs	5000	2RHZE/4RH	0	6	Unstable	EPTB	Pleural Effusion	Clinically Diagnosed	TLF	Yes	Pos	Yes	Yes	TLD	NA	Yes	159		364	38	1.75	No	Yes	Yes	No	Treatment Success	No	Yes	No	Continuation	180	pt a defaulter in sept 2018 due to prayers.
168	Sabatia	Public	Female	24	15-24	No	Not Employed	Not married	3000	4	Post Secondary	More than four weeks	Symptoms were initially not severe enough	Public facility	Given drugs	500	2RHZE/4RH	4	3	Unstable	PTB	NA	Bact confirmed	New	No	Pos	Yes	Yes	TDF/3TC/ATV	NA	Yes	233	73000	2884	50.4	1.64	No	No	No	No	Treatment Success	No	Yes	No	Continuation	180	Was ART treatment failure, was started on second line TB treatment afetr starting on TB treatment. VL after end of treatment was 95
169	Sabatia	Public	Male	54	45-54	NA	Not Employed	Married	4000	3	Primary or Lower	2-4 weeks	Symptoms were initially not severe enough	Private facility	Given drugs	5000	2RHZE/4RH	0	3	Stable	PTB	NA	Bact confirmed	New	Yes	Neg	NA	NA	NA	NA	NA				51.4	1.73	No	Yes	Yes	No	Treatment Success	No	Yes	No	Continuation	180	Complied well on treatment. However, turned HIV positive after treatment and was initiated on ART the spouse is HIV neg.
170	Sabatia	Public	Female	19	15-24	No	Not Employed	Not married	200	4	Secondary	More than four weeks	Had other competing tasks	Private facility	Given drugs	3000	2RHZE/4RH	1	3	Stable	PTB	NA	Bact confirmed	New	Yes	Neg	NA	NA	NA	NA	NA				51.4	1.7	No	No	No	No	Treatment Success	No	Yes	No	Continuation	180	Last weight 53.2 Kg
171	Sabatia	Public	Male	59	55-64	NA	Not Employed	Married	6000	4	Secondary	More than four weeks	Symptoms were initially not severe enough	Public facility	Given drugs	200	2RHZE/4RH	4	3	Stable	EPTB	Pleural Effusion	Clinically Diagnosed	New	Yes	Pos	Yes	Yes	TLD	NA	Yes	50		18	52	1.78	No	No	Yes	Yes	Treatment Success	No	Yes	No	Continuation	180	VL done 6/11/2019 LDL, 64.5kgs
172	Sabatia	Public	Male	62	55-64	NA	Not Employed	Married	4000	7	Secondary	More than four weeks	Lack of money	Public facility	Investigated for TB	2000	2RHZE/4RH	-24	3	Stable	PTB	NA	Clinically Diagnosed	New	No	Neg	NA	NA	NA	NA	NA				52	1.62	No	Yes	Yes	No	Treatment Success	No	Yes	No	Continuation	180	Completed treatment weight 50.1Kg
173	Sabatia	Public	Male	18	15-24	NA	Not Employed	Not married	3000	4	Primary or Lower	2-4 weeks	Symptoms were initially not severe enough	Public facility	Investigated for TB	0	2RHZE/4RH	4	6	Stable	PTB	NA	Bact confirmed	New	No	Neg	NA	NA	NA	NA	NA				46	1.67	No	No	No	No	Treatment Success	No	Yes	No	Continuation	180	Relapsed 2 weeks after treatment
174	Sabatia	Public	Male	35	35-44	NA	Not Employed	Not married	2000	4	Primary or Lower	More than four weeks	Lack of money	Chemist	Given drugs	500	2RHZE/4RH	6	2	Stable	PTB	NA	Bact confirmed	New	No	Neg	NA	NA	NA	NA	NA				54.4	1.57	No	Yes	Yes	No	Lost to follow up	No	No	Yes	Continuation	88	Patient felt well, thought he had recovered	Felt well before treatment completion
175	Sabatia	Public	Male	34	25-34	NA	Not Employed	Not married	2000	0	Primary or Lower	2-4 weeks	Symptoms were initially not severe enough	Private facility	Given drugs	500	2RHZE/4RH	10	2	Stable	PTB	NA	Bact confirmed	New	No	Neg	NA	NA	NA	NA	NA				48	1.67	No	Yes	Yes	No	Lost to follow up	No	No	Yes	Intensive	16	The patient is deep in alcoholism, never found at home. When found he said the distance to facility is long and didn’t have money to go to the facility he was however, traced and returned back to the facility	Difficulty reaching health facility
176	Sabatia	Public	Male	50	45-54	NA	Not Employed	Married	3000	7	Secondary	2-4 weeks	Had other competing tasks	Public facility	Investigated for TB	0	2RHZE/4RH	1	2	Stable	PTB	NA	Bact confirmed	TLF	Yes	Neg	NA	NA	NA	NA	NA				54.7	1.7	No	Yes	Yes	No	Treatment Success	No	Yes	No	Continuation	180
177	Sabatia	Public	Male	51	45-54	NA	Not Employed	Not married	5000	2	Primary or Lower	2-4 weeks	Facility is far	Public facility	Investigated for TB	200	2RHZE/4RH	11	6	Unstable	PTB	NA	Bact confirmed	New	Yes	Neg	NA	NA	NA	NA	NA				38.4	1.58	No	Yes	Yes	No	Treatment Success	No	Yes	No	Continuation	180
178	Sabatia	Public	Female	73	65+	No	Not Employed	Not married	3000	5	Primary or Lower	More than four weeks	Symptoms were initially not severe enough	Public facility	Investigated for TB	0	2RHZE/4RH	6	2	Stable	PTB	NA	Clinically Diagnosed	Relapse	No	Neg	NA	NA	NA	NA	NA				43	1.5	No	No	No	No	Lost to follow up	No	No	Yes	Intensive	30	Found through defaulter tracing but declined taking medicine saying neihbours and relatives talks ill about him/e CHV and CHA visited but she declined completely. This is the third time she is being treated for TB, she was gene xpert positive the previous two times.	Stigma
179	Sabatia	Public	Male	40	35-44	NA	Not Employed	Married	2000	6	Primary or Lower	More than four weeks	Lack of money	Chemist	Given drugs	500	2RHZE/4RH	3	3	Unstable	PTB	NA	Bact confirmed	New	Yes	Neg	NA	NA	NA	NA	NA				36.4	1.51	No	Yes	Yes	No	Treatment Success	No	Yes	No	Continuation	180	Had a TB relapse on 3/4/20 smear ++ and gene xpert pos
180	Sabatia	Public	Female	62	55-64	No	Not Employed	Married	2000	5	Primary or Lower	More than four weeks	Symptoms were initially not severe enough	Private facility	Given drugs	1000	2RHZE/4RH	0	2	Stable	PTB	NA	Clinically Diagnosed	Relapse	Yes	Pos	Yes	Yes	TLD	NA	Yes	587	LDL	2328	47	1.6	No	No	No	No	Treatment Success	No	Yes	No	Continuation	180	Suffered from TB three times. Completed treatment and now he is well.
181	Sabatia	Public	Female	15	15-24	No	Not Employed	Not married	300	5	Primary or Lower	More than four weeks	Symptoms were initially not severe enough	Public facility	Given drugs	2000	2RHZE/4RH	5	2	Stable	PTB	NA	Bact confirmed	New	Yes	Neg	NA	NA	NA	NA	NA				56	1.59	No	No	No	No	Treatment Success	No	Yes	No	Continuation	180
182	Sabatia	Public	Male	29	25-34	NA	Employed	Married	6000	4	Post Secondary	More than four weeks	Facility is far	Public facility	Given drugs	2000	2RHZE/4RH	0	5	Stable	PTB	NA	Bact confirmed	New	Yes	Pos	Yes	Yes	TLD	NA	Yes	278		-4	58	1.8	No	No	Yes	No	Treatment Success	No	Yes	No	Continuation	180	Complied well on treatment. VL was done after treatment- LDL
183	Sabatia	Public	Male	41	35-44	NA	Not Employed	Not married	2000	4	Primary or Lower	More than four weeks	Symptoms were initially not severe enough	Public facility	Investigated for TB	0	2RHZE/4RH	0	3	Stable	PTB	NA	Bact confirmed	New	Yes	Pos	Yes	Yes	TLD	NA	Yes	202		-30	75	1.82	No	Yes	Yes	No	Treatment Success	No	Yes	No	Continuation	180
184	Sabatia	Public	Male	28	25-34	NA	Not Employed	Not married	1000	4	Secondary	More than four weeks	Lack of money	Chemist	Given drugs	300	2RHZE/4RH	0	2	Stable	EPTB	Lymph Nodes	Clinically Diagnosed	New	Yes	Pos	Yes	Yes	TLD	NA	No			18	50	1.48	No	No	No	No	Treatment Success	No	Yes	No	Continuation	180
185	Sabatia	Public	Male	21	15-24	NA	Not Employed	Not married	200	2	Secondary	1-2 weeks	NA	Public facility	Investigated for TB	0	2RHZE/4RH	3	1	Stable	PTB	NA	Bact confirmed	New	Yes	Neg	NA	NA	NA	NA	NA				54	1.67	No	No	No	No	Treatment Success	No	Yes	No	Continuation	180
186	Sabatia	Public	Male	53	45-54	NA	Not Employed	Not married	500	4	Secondary	2-4 weeks	Symptoms were initially not severe enough	Public facility	Investigated for TB	1550	2RHZE/4RH	4	1	Unstable	PTB	NA	Bact confirmed	New	No	Neg	NA	NA	NA	NA	NA				37	1.68	No	Yes	Yes	No	Treatment Success	No	Yes	No	Continuation	180
187	Sabatia	Public	Male	33	25-34	NA	Not Employed	Married	2000	10	Primary or Lower	More than four weeks	Symptoms were initially not severe enough	Faith based facility	Refered	500	2RHZE/4RH	1	4	Unstable	PTB	NA	Bact confirmed	New	Yes	Pos	Yes	Yes	TLD	NA	Yes	58		-1	57	1.67	No	Yes	Yes	Yes	Treatment Success	No	Yes	No	Continuation	180
188	Sabatia	Public	Male	42	35-44	NA	Not Employed	Married	3000	3	Secondary	More than four weeks	Had other competing tasks	Public facility	Investigated for TB	0	2RHZE/4RH	2	2	Stable	PTB	NA	Bact confirmed	New	Yes	Neg	NA	NA	NA	NA	NA				50	1.67	No	No	Yes	No	Treatment Success	No	Yes	No	Continuation	180	5th and 6th months smear not done. However, the patient completed treatmet.
189	Sabatia	Public	Male	50	45-54	NA	Not Employed	Not married	4000	4	Primary or Lower	More than four weeks	Had other competing tasks	Private facility	Given drugs	800	2RHZE/4RH	-3	2	Stable	PTB	NA	Bact confirmed	New	Yes	Neg	NA	NA	NA	NA	NA				50.1	1.66	No	Yes	Yes	No	Lost to follow up	No	No	Yes	Continuation	78	Has never been found at home everytime defaulter tracing was done. Was traced and found in alcohol drinking place. He said he is not able to take drugs when he is drunk. PHO intervened, found the patients but he declined treatment	Alcoholism
190	Sabatia	Public	Male	29	25-34	NA	Not Employed	Married	4000	2	Primary or Lower	2-4 weeks	Lack of money	Chemist	Given drugs	500	2RHZE/4RH	2	1	Stable	PTB	NA	Bact confirmed	New	Yes	Pos	Yes	Yes	TLD	NA	Yes	278		2	53.4	1.68	No	Yes	Yes	No	Treatment Success	No	Yes	No	Continuation	180
191	Sabatia	Public	Male	29	25-34	NA	Not Employed	Not married	5000	7	Secondary	1-2 weeks	NA	Chemist	Given drugs	150	2RHZE/4RH	1	2	Stable	PTB	NA	Bact confirmed	New	No	Neg	NA	NA	NA	NA	NA				45.7	1.67	No	No	Yes	No	Treatment Success	No	Yes	No	Continuation	180
192	Sabatia	Public	Male	39	35-44	NA	Not Employed	Not married	7000	0	Primary or Lower	More than four weeks	Had other competing tasks	Public facility	Investigated for TB	1850	2RHZE/4RH	3	4	Stable	PTB	NA	Bact confirmed	New	No	Neg	NA	NA	NA	NA	NA				45	1.57	No	Yes	Yes	No	Failed	No	No	No	Continuation	148
193	Vihiga	Public	Female	59	55-64	No	Not Employed	Not married	1000	5	Primary or Lower	More than four weeks	Had other competing tasks	Chemist	Given drugs	1000	2RHZE/4RH	0	2	Stable	PTB	NA	Bact confirmed	New	No	Pos	Yes	Yes	TLE	NA	Yes	267		73	0	0	No	No	No	No	Died	Yes	No	No	Intensive	2	Had deafuluted on ART before being bedriden
194	Vihiga	Public	Male	22	15-24	NA	Not Employed	Not married	2000	5	Secondary	2-4 weeks	Symptoms were initially not severe enough	Public facility	Investigated for TB	0	2RHZE/4RH	4	3	Stable	PTB	NA	Bact confirmed	New	Yes	Pos	Yes	Yes	TLD	NA	Yes	89		5	55.2	1.84	No	Yes	Yes	No	Treatment Success	No	Yes	No	Continuation	180
195	Vihiga	Public	Male	37	35-44	NA	Not Employed	Not married	5000	5	Secondary	1-2 weeks	NA	Public facility	Investigated for TB	0	2RHZE/4RH	1	2	Stable	PTB	NA	Bact confirmed	New	No	Pos	Yes	Yes	AZT/3TC/ATV	NA	Yes	125	45	1047	50.8	1.78	No	Yes	Yes	No	Treatment Success	No	Yes	No	Continuation	180
196	Vihiga	Public	Male	80	65+	NA	Not Employed	Not married	2000	2	Secondary	1-2 weeks	NA	Private facility	Given drugs	1000	2RHZE/4RH	0	3	Unstable	PTB	NA	Bact confirmed	New	Yes	Neg	NA	NA	NA	NA	NA				66.7	1.65	No	No	No	No	Treatment Success	No	Yes	No	Continuation	180	Smear follow up at months 5 and 6 were not done because the patient was unable to produce sputum
197	Vihiga	Public	Male	22	15-24	NA	Not Employed	Not married	500	6	Secondary	2-4 weeks	Had other competing tasks	Private facility	Given drugs	500	2RHZE/4RH	4	3	Stable	PTB	NA	Bact confirmed	New	Yes	Neg	NA	NA	NA	NA	NA				45.7	1.6	No	No	Yes	No	Treatment Success	No	Yes	No	Continuation	180
198	Vihiga	Public	Male	46	45-54	NA	Not Employed	Married	30000	5	Secondary	2-4 weeks	Symptoms were initially not severe enough	Public facility	Given drugs	500	2RHZE/4RH	0	2	Stable	PTB	NA	Bact confirmed	New	Yes	Neg	NA	NA	NA	NA	NA				57.8	1.79	No	Yes	Yes	No	Lost to follow up	No	No	Yes	Continuation	59	The CHV/CHA found the patient declined coming back for treatment and became hostile. He insisted he had latent TB after reading the leavelet provided to him despite counselling.	Perception of not having TB
199	Vihiga	Public	Male	40	35-44	NA	Not Employed	Not married	4000	4	Primary or Lower	More than four weeks	Symptoms were initially not severe enough	Public facility	Investigated for TB	0	2RHZE/4RH	4	2	Stable	PTB	NA	Bact confirmed	New	No	Pos	Yes	Yes	TLD	NA	Yes	566	LDL	3334	54.5	1.77	No	Yes	Yes	No	Lost to follow up	No	No	Yes	Continuation	157	Defaulted on ART and TB treatment "the drugs are too many and large, I feel bad whenever I see them"	Pill burden
200	Vihiga	Public	Male	39	35-44	NA	Not Employed	Not married	2000	4	Primary or Lower	More than four weeks	Symptoms were initially not severe enough	Private facility	Given drugs	550	2RHZE/4RH	1	3	Unstable	PTB	NA	Bact confirmed	New	No	Pos	Yes	Yes	TLD	NA	Yes	156		-12	55.8	1.83	No	Yes	Yes	Yes	Died	Yes	No	No	Intensive	55	Was severely ill, developed psychatric disorder and died; Late diagnosis and severe immunosuppression.
201	Vihiga	Public	Male	30	25-34	NA	Not Employed	Not married	6000	4	Primary or Lower	2-4 weeks	Symptoms were initially not severe enough	Private facility	Given drugs	2400	2RHZE/4RH	2	2	Unstable	PTB	NA	Bact confirmed	New	No	Neg	NA	NA	NA	NA	NA				40.3	1.67	No	No	No	No	Treatment Success	No	Yes	No	Continuation	180	Was referred by private clinic, very sick but recovered.
202	Vihiga	Public	Male	36	35-44	NA	Not Employed	Not married	7500	2	Primary or Lower	2-4 weeks	Had other competing tasks	Herbal	Given drugs	1200	2RHZE/4RH	0	2	Stable	PTB	NA	Bact confirmed	New	No	Neg	NA	NA	NA	NA	NA				53.9	1.76	No	Yes	Yes	No	Treatment Success	No	Yes	No	Continuation	180
203	Vihiga	Public	Male	57	55-64	NA	Not Employed	Married	5000	2	Primary or Lower	2-4 weeks	Symptoms were initially not severe enough	Faith based facility	Given drugs	500	2RHZE/4RH	4	2	Unstable	PTB	NA	Bact confirmed	New	Yes	Neg	NA	NA	NA	NA	NA				49	1.85	No	No	Yes	No	Treatment Success	No	Yes	No	Continuation	180
204	Vihiga	Public	Male	58	55-64	NA	Not Employed	Not married	1000	1	Primary or Lower	1-2 weeks	NA	Public facility	Investigated for TB	0	2RHZE/4RH	4	3	Unstable	PTB	NA	Bact confirmed	New	No	Neg	NA	NA	NA	NA	NA				46	1.67	No	No	No	No	Treatment Success	No	Yes	No	Continuation	180
205	Vihiga	Public	Male	17	15-24	NA	Not Employed	Not married	200	5	Secondary	More than four weeks	Symptoms were initially not severe enough	Chemist	Given drugs	300	2RHZE/4RH	2	2	Stable	PTB	NA	Bact confirmed	New	Yes	Neg	NA	NA	NA	NA	NA				46.9	1.54	No	No	No	No	Treatment Success	No	Yes	No	Continuation	180
206	Vihiga	Public	Female	17	15-24	No	Not Employed	Not married	500	8	Secondary	More than four weeks	Had other competing tasks	Chemist	Given drugs	1000	2RHZE/4RH	2	1	Stable	PTB	NA	Bact confirmed	New	Yes	Neg	NA	NA	NA	NA	NA				47	1.65	No	No	No	No	Treatment Success	No	Yes	No	Continuation	180
207	Vihiga	Public	Male	53	45-54	NA	Not Employed	Not married	2000	0	Secondary	More than four weeks	Had other competing tasks	Private facility	Given drugs	5000	2RHZE/4RH	0	5	Unstable	PTB	NA	Bact confirmed	New	No	Neg	NA	NA	NA	NA	NA				50.7	1.66	No	No	No	No	Treatment Success	No	Yes	No	Continuation	180
208	Vihiga	Public	Male	24	15-24	NA	Not Employed	Not married	4000	5	Secondary	1-2 weeks	NA	Public facility	Investigated for TB	0	2RHZE/4RH	-4	2	Stable	PTB	NA	Bact confirmed	New	Yes	Neg	NA	NA	NA	NA	NA				68.5	1.57	No	No	No	No	Treatment Success	No	Yes	No	Continuation	180	Final Weight was 68kg was compliant to treatment
209	Vihiga	Public	Female	33	25-34	No	Not Employed	Not married	5000	4	Primary or Lower	2-4 weeks	Symptoms were initially not severe enough	Public facility	Given drugs	100	2RHZE/4RH	1	2	Stable	PTB	NA	Bact confirmed	New	No	Pos	Yes	Yes	AZT/3TC/EFV	NA	Yes	105		-13	58.5	1.65	No	No	No	No	Treatment Success	No	Yes	No	Continuation	180	Diclined taking ART follow up
210	Vihiga	Public	Male	72	65+	NA	Not Employed	Married	5000	4	Secondary	1-2 weeks	NA	Public facility	Investigated for TB	0	2RHZE/4RH	4	2	Stable	PTB	NA	Bact confirmed	New	Yes	Neg	NA	NA	NA	NA	NA				66	1.73	No	No	No	No	Treatment Success	No	Yes	No	Continuation	180	Cured, final weight was 68.5kg; complied well on treatment.
211	Vihiga	Public	Male	40	35-44	NA	Not Employed	Not married	2000	2	Secondary	More than four weeks	Had other competing tasks	Private facility	Given drugs	1000	2RHZE/4RH	0	4	Unstable	PTB	NA	Bact confirmed	New	No	Neg	NA	NA	NA	NA	NA				51	1.66	No	No	No	No	Treatment Success	No	Yes	No	Continuation	180
212	Vihiga	Public	Male	44	35-44	NA	Not Employed	Not married	1000	3	Primary or Lower	More than four weeks	Symptoms were initially not severe enough	Chemist	Given drugs	500	2RHZE/4RH	5	2	Unstable	PTB	NA	Clinically Diagnosed	New	No	Neg	NA	NA	NA	NA	NA				50.8	1.7	No	Yes	Yes	No	Died	Yes	No	No	Continuation	124	Died probably due to injury inflicted on him by a brother. He was hit by a Jembe on the chest
213	Vihiga	Public	Male	42	35-44	NA	Not Employed	Married	5000	5	Primary or Lower	More than four weeks	Symptoms were initially not severe enough	Private facility	Given drugs	700	2RHZE/4RH	0	2	Unstable	PTB	NA	Clinically Diagnosed	Relapse	Yes	Pos	Yes	Yes	TLD	NA	Yes	57		184	41.3	1.62	No	Yes	Yes	Yes	Died	Yes	No	No	Intensive	5	Had PCP
214	Vihiga	Public	Female	32	25-34	No	Not Employed	Not married	2000	3	Post Secondary	More than four weeks	Lack of money	Public facility	Given drugs	5000	2RHZE/4RH	1	2	Stable	PTB	NA	Bact confirmed	New	No	Neg	NA	NA	NA	NA	NA				53.9	1.56	No	No	No	No	Treatment Success	No	Yes	No	Continuation	180
215	Vihiga	Public	Female	34	25-34	No	Not Employed	Married	2000	5	Secondary	1-2 weeks	NA	Public facility	Investigated for TB	4000	2RHZE/4RH	0	1	Stable	PTB	NA	Clinically Diagnosed	New	Yes	Neg	NA	NA	NA	NA	NA				68.5	1.72	No	No	No	No	Treatment Success	No	Yes	No	Continuation	180
216	Vihiga	Public	Male	58	55-64	NA	Not Employed	Married	40000	8	Post Secondary	1-2 weeks	NA	Public facility	Investigated for TB	0	2RHZE/4RH	0	1	Stable	PTB	NA	Bact confirmed	New	Yes	Neg	NA	NA	NA	NA	NA				55.4	1.67	No	No	No	No	Treatment Success	No	Yes	No	Continuation	180	Smear was positive at two months, culture and DST was OK. Final weight was 60Kg
217	Vihiga	Public	Male	25	25-34	NA	Not Employed	Not married	1000	1	Post Secondary	1-2 weeks	NA	Public facility	Investigated for TB	0	2RHZE/4RH	1	2	Stable	PTB	NA	Bact confirmed	New	Yes	Neg	NA	NA	NA	NA	NA				63	1.85	No	No	No	No	Treatment Success	No	Yes	No	Continuation	180	A friend died of TB
218	Vihiga	Public	Male	26	25-34	NA	Not Employed	Not married	7000	3	Primary or Lower	More than four weeks	Symptoms were initially not severe enough	Public facility	Given drugs	5000	2RHZE/4RH	1	3	Stable	PTB	NA	Bact confirmed	New	Yes	Neg	NA	NA	NA	NA	NA				56.7	1.85	No	No	No	No	Treatment Success	No	Yes	No	Continuation	180
219	Vihiga	Public	Male	33	25-34	NA	Not Employed	Not married	6000	5	Primary or Lower	More than four weeks	Symptoms were initially not severe enough	Public facility	Investigated for TB	0	2RHZE/4RH	0	1	Stable	PTB	NA	Bact confirmed	New	Yes	Neg	NA	NA	NA	NA	NA				64.5	1.85	No	No	No	No	Treatment Success	No	Yes	No	Continuation	180
220	Vihiga	Public	Male	49	45-54	NA	Not Employed	Not married	20000	1	Post Secondary	More than four weeks	Symptoms were initially not severe enough	Public facility	Investigated for TB	0	2RHZE/4RH	5	1	Stable	PTB	NA	Bact confirmed	New	No	Pos	Yes	Yes	TLD	NA	Yes	198		171	60.9	1.72	No	No	Yes	No	Treatment Success	No	Yes	No	Continuation	180
221	Vihiga	Public	Male	37	35-44	NA	Not Employed	Married	4000	7	Primary or Lower	More than four weeks	Symptoms were initially not severe enough	Chemist	Given drugs	800	2RHZE/4RH	0	1	Stable	PTB	NA	Bact confirmed	New	No	Neg	NA	NA	NA	NA	NA				53.4	1.81	No	No	No	No	Treatment Success	No	Yes	No	Continuation	180
222	Vihiga	Public	Female	54	45-54	No	Employed	Not married	35000	4	Post Secondary	2-4 weeks	Symptoms were initially not severe enough	Private facility	Given drugs	25000	2RHZE/4RH	3	4	Stable	EPTB	Lymph Nodes	Bact confirmed	New	No	Neg	NA	NA	NA	NA	NA				64.9	1.61	No	No	No	No	Treatment Success	No	Yes	No	Continuation	180	Final weight was 71Kgs
223	Vihiga	Public	Male	66	65+	NA	Employed	Married	10000	3	Primary or Lower	More than four weeks	Symptoms were initially not severe enough	Private facility	Given drugs	6000	2RHZE/4RH	5	4	Stable	PTB	NA	Bact confirmed	Relapse	No	Neg	NA	NA	NA	NA	NA				48.7	1.71	No	Yes	Yes	Yes	Treatment Success	No	Yes	No	Continuation	180	Had several episodes of TB, Has also defaulted several times, culture indicates that he is sensitive to first line regimen.
224	Vihiga	Public	Female	28	25-34	Yes	Not Employed	Married	10000	6	Secondary	1-2 weeks	NA	Chemist	Given drugs	1000	2RHZE/4RH	1	2	Unstable	PTB	NA	Bact confirmed	New	No	Neg	NA	NA	NA	NA	NA				53	1.73	No	Yes	Yes	No	Lost to follow up	No	No	Yes	Intensive	16	She was pregnant when diagnosed with TB, has three underfives on IPT who also defaulted on treatment. Husband who works in Kisumu promised to be picking drugs on her behalf but picked only once. She cited distance as the reason for not coming for drugs.	Difficulty reaching health facility
225	Vihiga	Public	Male	47	45-54	NA	Employed	Not married	7000	3	Secondary	More than four weeks	Had other competing tasks	Chemist	Given drugs	2000	2RHZE/4RH	2	2	Unstable	PTB	NA	Bact confirmed	New	No	Pos	Yes	Yes	TLD	NA	No		15219	917	58.5	1.8	No	No	No	No	Died	Yes	No	No	Continuation	124	Defaulted on ART
226	Vihiga	Public	Female	19	15-24	No	Not Employed	Not married	200	3	Secondary	More than four weeks	Symptoms were initially not severe enough	Public facility	Investigated for TB	0	2RHZE/4RH	3	2	Stable	PTB	NA	Bact confirmed	New	Yes	Neg	NA	NA	NA	NA	NA				46.9	1.64	No	No	No	No	Treatment Success	No	Yes	No	Continuation	180
227	Vihiga	Public	Male	37	35-44	NA	Not Employed	Not married	7000	4	Secondary	More than four weeks	Symptoms were initially not severe enough	Public facility	Investigated for TB	0	2RHZE/4RH	1	2	Unstable	PTB	NA	Bact confirmed	TLF	No	Neg	NA	NA	NA	NA	NA				40	1.76	No	Yes	Yes	No	Treatment Success	No	Yes	No	Continuation	180
228	Vihiga	Public	Male	35	35-44	NA	Not Employed	Not married	2000	3	Primary or Lower	2-4 weeks	Symptoms were initially not severe enough	Herbal	Given drugs	500	2RHZE/4RH	1	3	Unstable	PTB	NA	Bact confirmed	Relapse	No	Neg	NA	NA	NA	NA	NA				49.3	1.79	No	Yes	Yes	No	Treatment Success	No	Yes	No	Continuation	180
229	Vihiga	Public	Male	70	65+	NA	Not Employed	Married	3000	5	Primary or Lower	More than four weeks	Symptoms were initially not severe enough	Chemist	Given drugs	8000	2RHZE/4RH	1	1	Unstable	PTB	NA	Bact confirmed	New	Yes	Neg	NA	NA	NA	NA	NA				40.2	1.65	No	Yes	Yes	Yes	Treatment Success	No	Yes	No	Continuation	180	Died later after treatment due to CA throat.
230	Vihiga	Public	Male	70	65+	NA	Not Employed	Married	10000	5	Secondary	More than four weeks	Symptoms were initially not severe enough	Herbal	Given drugs	5000	2RHZE/4RH	0	1	Stable	EPTB	Pleural Effusion	Clinically Diagnosed	New	Yes	Neg	NA	NA	NA	NA	NA				54.1	1.74	No	Yes	Yes	No	Treatment Success	No	Yes	No	Continuation	180
231	Vihiga	Public	Male	49	45-54	NA	Not Employed	Not married	4500	1	Primary or Lower	More than four weeks	Symptoms were initially not severe enough	Chemist	Given drugs	200	2RHZE/4RH	3	3	Stable	PTB	NA	Bact confirmed	TLF	No	Neg	NA	NA	NA	NA	NA				52.4	1.7	No	Yes	Yes	No	Lost to follow up	No	No	Yes	Intensive	22	Felt he had recovered, traced counselled and referred to Vihiga Health centre "All the signs I had subsided and I felt strong again"	Felt well before treatment completion
232	Vihiga	Public	Male	24	15-24	NA	Not Employed	Not married	3000	5	Primary or Lower	More than four weeks	Had other competing tasks	Chemist	Given drugs	6000	2RHZE/4RH	2	2	Stable	PTB	NA	Bact confirmed	TLF	No	Neg	NA	NA	NA	NA	NA				50.2	1.69	No	Yes	Yes	No	Lost to follow up	No	No	Yes	Intensive	44	Has defaulted on TB treatment three times because he feels he has recovered. Had two underfives on IPT who completed treatment.	Felt well before treatment completion
233	Vihiga	Public	Male	40	35-44	NA	Not Employed	Married	7000	3	Secondary	More than four weeks	Symptoms were initially not severe enough	Public facility	Given drugs	300	2RHZE/4RH	1	6	Stable	PTB	NA	Bact confirmed	New	Yes	Neg	NA	NA	NA	NA	NA				53.9	1.79	No	No	No	No	Treatment Success	No	Yes	No	Continuation	180
234	Vihiga	Public	Male	46	45-54	NA	Not Employed	Married	4000	4	Primary or Lower	More than four weeks	Symptoms were initially not severe enough	Private facility	Given drugs	1000	2RHZE/4RH	2	2	Stable	PTB	NA	Bact confirmed	New	Yes	Neg	NA	NA	NA	NA	NA				53.2	1.79	No	No	Yes	No	Treatment Success	No	Yes	No	Continuation	180	He is a discondant couple
235	Vihiga	Public	Female	27	25-34	No	Not Employed	Not married	500	10	Primary or Lower	More than four weeks	Facility is far	Herbal	Given drugs	5000	2RHZE/4RH	2	5	Unstable	PTB	NA	Bact confirmed	New	Yes	Neg	NA	NA	NA	NA	NA				48.1	1.69	No	No	No	No	Treatment Success	No	Yes	No	Continuation	180
236	Vihiga	Public	Male	50	45-54	NA	Not Employed	Married	4000	3	Primary or Lower	More than four weeks	Lack of money	Private facility	Given drugs	1600	2RHZE/4RH	4	3	Stable	PTB	NA	Bact confirmed	New	No	Neg	NA	NA	NA	NA	NA				66	1.73	No	No	Yes	Yes	Treatment Success	No	Yes	No	Continuation	180
237	Vihiga	Public	Female	33	25-34	No	Not Employed	Not married	1000	3	Secondary	More than four weeks	Symptoms were initially not severe enough	Herbal	Given drugs	1000	2RHZE/4RH	1	3	Unstable	PTB	NA	Bact confirmed	Relapse	No	Neg	NA	NA	NA	NA	NA				52	1.68	No	No	No	No	Died	Yes	No	No	Intensive	28	Culture indicated she was sensitive to first line drugs, died of severe respiratory syndrom on 24/9/19
238	Vihiga	Public	Male	53	45-54	NA	Not Employed	Married	5000	4	Secondary	2-4 weeks	Had other competing tasks	Public facility	Investigated for TB	0	2RHZE/4RH	2	1	Stable	PTB	NA	Bact confirmed	New	Yes	Neg	NA	NA	NA	NA	NA				61	1.72	No	Yes	Yes	No	Treatment Success	No	Yes	No	Continuation	180	Transferred to Bungoma
239	Vihiga	Public	Male	77	65+	NA	Not Employed	Married	4000	4	Secondary	More than four weeks	Had other competing tasks	Chemist	Given drugs	500	2RHZE/4RH	0	3	Stable	PTB	NA	Clinically Diagnosed	New	Yes	Neg	NA	NA	NA	NA	NA				58	1.74	No	Yes	Yes	Yes	Treatment Success	No	Yes	No	Continuation	180	Sabatia
240	Vihiga	Public	Female	23	15-24	No	Not Employed	Not married	2000	4	Primary or Lower	2-4 weeks	Had other competing tasks	Public facility	Given drugs	500	2RHZE/4RH	3	2	Stable	PTB	NA	Bact confirmed	New	No	Neg	NA	NA	NA	NA	NA				50	1.68	No	No	No	No	Treatment Success	No	Yes	No	Continuation	180	Has a child who was put on IPT, complied well on treatment
241	Vihiga	Public	Female	39	35-44	No	Not Employed	Not married	5000	4	Secondary	More than four weeks	Symptoms were initially not severe enough	Public facility	Given drugs	1500	2RHZE/4RH	0	3	Unstable	PTB	NA	Bact confirmed	TLF	Yes	Neg	NA	NA	NA	NA	NA				55.6	1.65	No	No	No	Yes	Lost to follow up	No	No	Yes	Continuation	111	Has defaulted twice prevuously, cannot be traced both physically and through the phone.	Not known in the locality
242	Vihiga	Public	Female	86	65+	No	Not Employed	Not married	10600	3	Primary or Lower	More than four weeks	Symptoms were initially not severe enough	Chemist	Given drugs	25000	2RHZE/4RH	-56	6	Unstable	PTB	NA	Bact confirmed	New	Yes	Neg	NA	NA	NA	NA	NA				35	1.49	No	No	No	Yes	Treatment Success	No	Yes	No	Continuation	180
243	Vihiga	Public	Male	41	35-44	NA	Not Employed	Married	6000	6	Primary or Lower	More than four weeks	Lack of money	Private facility	Given drugs	2500	2RHZE/4RH	0	3	Unstable	PTB	NA	Bact confirmed	New	Yes	Pos	Yes	Yes	TLD	NA	Yes	149		-14	52.5	1.73	No	No	No	No	Treatment Success	No	Yes	No	Continuation	180	Later transferred to Banja for ART
244	Vihiga	Public	Male	18	15-24	NA	Not Employed	Not married	200	5	Secondary	More than four weeks	Symptoms were initially not severe enough	Public facility	Given drugs	500	2RHZE/4RH	0	5	Unstable	PTB	NA	Bact confirmed	New	Yes	Pos	Yes	Yes	TLD	NA	Yes	123		9	49	1.77	No	No	No	No	Died	Yes	No	No	Intensive	2	Had severe immunosuppression, probably Verstical HIV?
245	Vihiga	Public	Female	70	65+	No	Not Employed	Not married	500	1	Primary or Lower	2-4 weeks	Symptoms were initially not severe enough	Public facility	Investigated for TB	200	2RHZE/4RH	2	1	Stable	PTB	NA	Bact confirmed	New	No	Neg	NA	NA	NA	NA	NA				60	1.52	No	Yes	No	No	Treatment Success	No	Yes	No	Continuation	180	Get information from Sabatia Sub County Hsopital
246	Vihiga	Public	Male	51	45-54	NA	Not Employed	Not married	6000	0	Secondary	1-2 weeks	NA	Chemist	Given drugs	1200	2RHZE/4RH	2	1	Stable	PTB	NA	Bact confirmed	New	No	Neg	NA	NA	NA	NA	NA				54	1.68	No	No	No	No	Treatment Success	No	Yes	No	Continuation	180	Get information from Sabatia Sub County Hsopital
247	Vihiga	Public	Female	33	25-34	Yes	Not Employed	Not married	1500	3	Secondary	More than four weeks	Had other competing tasks	Public facility	Investigated for TB	0	2RHZE/4RH	0	5	Unstable	EPTB	Lymph Nodes	Clinically Diagnosed	New	Yes	Pos	Yes	Yes	TLE	NA	Yes	322	79	49	79	1.7	No	No	No	No	Treatment Success	No	Yes	No	Continuation	180	Was pregnant when she was diagnosed with TB; TC final weight 84Kg.
248	Vihiga	Public	Female	22	15-24	No	Not Employed	Not married	500	4	Post Secondary	1-2 weeks	NA	Private facility	Given drugs	1000	2RHZE/4RH	0	1	Stable	PTB	NA	Bact confirmed	Relapse	Yes	Pos	Yes	Yes	TLD	NA	No			4437	53	1.61	No	No	No	No	Treatment Success	No	Yes	No	Continuation	180	Get information from Ipali Health Centre
249	Vihiga	Public	Female	50	45-54	No	Not Employed	Married	2000	4	Primary or Lower	More than four weeks	Had other competing tasks	Chemist	Given drugs	500	2RHZE/4RH	0	4	Unstable	PTB	NA	Bact confirmed	New	Yes	Pos	Yes	Yes	TLD	NA	Yes	70		-6	33	1.52	No	No	No	No	Treatment Success	No	Yes	No	Continuation	180
250	Vihiga	Public	Male	37	35-44	NA	Not Employed	Married	2000	4	Primary or Lower	More than four weeks	Had other competing tasks	Herbal	Given drugs	100	2RHZE/4RH	4	3	Unstable	PTB	NA	Bact confirmed	Relapse	Yes	Neg	NA	NA	NA	NA	NA				45	1.75	No	Yes	Yes	No	Treatment Success	No	Yes	No	Continuation	180
251	Vihiga	Public	Female	50	45-54	No	Not Employed	Not married	4000	3	Primary or Lower	2-4 weeks	Had other competing tasks	Public facility	Investigated for TB	0	2RHZE/4RH	14	2	Stable	PTB	NA	Bact confirmed	New	Yes	Neg	NA	NA	NA	NA	NA				60	1.6	No	No	No	Yes	Treatment Success	No	Yes	No	Continuation	180	Was cured, final weight was 68Kg
252	Vihiga	Public	Male	26	25-34	NA	Not Employed	Not married	3500	4	Primary or Lower	More than four weeks	Had other competing tasks	Public facility	Given drugs	1500	2RHZE/4RH	3	5	Unstable	PTB	NA	Bact confirmed	New	Yes	Neg	NA	NA	NA	NA	NA				54	1.73	No	No	No	Yes	Treatment Success	No	Yes	No	Continuation	180
253	Vihiga	Public	Male	65	65+	NA	Not Employed	Married	4000	2	Secondary	More than four weeks	Symptoms were initially not severe enough	Public facility	Investigated for TB	0	2RHZE/4RH	21	2	Stable	PTB	NA	Bact confirmed	New	Yes	Neg	NA	NA	NA	NA	NA				57.9	1.71	No	No	No	No	Treatment Success	No	Yes	No	Continuation	180	Cured, final weight was 58Kgs
254	Vihiga	Public	Male	66	65+	NA	Not Employed	Not married	2500	4	Secondary	2-4 weeks	Had other competing tasks	Public facility	Given drugs	100	2RHZE/4RH	2	3	Stable	PTB	NA	Bact confirmed	Relapse	Yes	Neg	NA	NA	NA	NA	NA				60	1.68	No	No	Yes	No	Treatment Success	No	Yes	No	Continuation	180	Cured, final weight 61kg
255	Vihiga	Public	Male	39	35-44	NA	Not Employed	Married	5000	4	Secondary	1-2 weeks	NA	Chemist	Given drugs	37000	2RHZE/4RH	2	2	Unstable	EPTB	Pleural Effusion	Clinically Diagnosed	New	No	Neg	NA	NA	NA	NA	NA				64.1	1.75	No	No	No	No	Treatment Success	No	Yes	No	Continuation	180
256	Vihiga	Public	Male	48	45-54	NA	Not Employed	Married	2000	7	Secondary	1-2 weeks	NA	Public facility	Investigated for TB	0	2RHZE/4RH	3	2	Unstable	PTB	NA	Clinically Diagnosed	New	Yes	Pos	Yes	Yes	TLD	NA	Yes	28		43	45.3	1.72	No	Yes	Yes	Yes	Treatment Success	No	Yes	No	Continuation	180	Defaulted ART for 3 years, it was reintiated on 26/09/2019
257	Vihiga	Public	Female	43	35-44	No	Not Employed	Not married	5000	5	Primary or Lower	More than four weeks	Symptoms were initially not severe enough	Public facility	Investigated for TB	0	2RHZE/4RH	0	1	Stable	PTB	NA	Bact confirmed	New	No	Pos	Yes	Yes	TLE	NA	Yes	45		3	56.9	1.63	No	No	No	No	Treatment Success	No	Yes	No	Continuation	180	VL after treatment was 48 copies
258	Vihiga	Public	Female	32	25-34	No	Not Employed	Married	15000	6	Primary or Lower	More than four weeks	Symptoms were initially not severe enough	Public facility	Investigated for TB	1000	2RHZE/4RH	1	1	Stable	PTB	NA	Bact confirmed	New	Yes	Neg	NA	NA	NA	NA	NA				53.5	1.57	No	No	No	Yes	Treatment Success	No	Yes	No	Continuation	180
259	Vihiga	Public	Male	46	45-54	NA	Not Employed	Married	20000	4	Primary or Lower	More than four weeks	Had other competing tasks	Private facility	Given drugs	5000	2RHZE/4RH	0	3	Unstable	PTB	NA	Clinically Diagnosed	Relapse	Yes	Neg	NA	NA	NA	NA	NA				35	1.66	No	Yes	Yes	No	Died	Yes	No	No	Continuation	71	Was very sick during initiation of treatment,developed respiratory syndrom and died; probably due to late diagnosis.
260	Vihiga	Public	Male	54	45-54	NA	Not Employed	Not married	500	8	Primary or Lower	More than four weeks	Facility is far	Public facility	Investigated for TB	0	2RHZE/4RH	1	3	Unstable	PTB	NA	Bact confirmed	New	No	Pos	Yes	Yes	TLD	NA	Yes	309		20	63	1.84	No	Yes	Yes	No	Lost to follow up	No	No	Yes	Intensive	43	Was in Mbale prison when left prinson he interrupted treatments. Hes isolated by family and friends	Stigma
261	Vihiga	Public	Male	46	45-54	NA	Not Employed	Not married	2000	3	Primary or Lower	More than four weeks	Lack of money	Chemist	Given drugs	1500	2RHZE/4RH	0	3	Unstable	PTB	NA	Clinically Diagnosed	New	No	Neg	NA	NA	NA	NA	NA				48.5	1.69	No	Yes	Yes	No	Treatment Success	No	Yes	No	Continuation	180	Improved very well, final weight was 61kg up from 48.5kg
262	Vihiga	Public	Male	32	25-34	NA	Not Employed	Married	3000	3	Secondary	More than four weeks	Lack of money	Public facility	Given drugs	500	2RHZE/4RH	0	4	Unstable	PTB	NA	Bact confirmed	New	Yes	Pos	Yes	No	TLD	Has cryptococcal meningitis	Yes	17		-85	51.7	1.63	No	Yes	Yes	Yes	Treatment Success	No	Yes	No	Continuation	180
263	Vihiga	Public	Female	31	25-34	No	Not Employed	Not married	1000	4	Secondary	More than four weeks	Symptoms were initially not severe enough	Chemist	Given drugs	200	2RHZE/4RH	8	2	Stable	PTB	NA	Bact confirmed	New	No	Pos	Yes	Yes	TLE	NA	Yes	51		-13	51.4	1.57	No	Yes	No	No	Treatment Success	No	Yes	No	Continuation	180
264	Vihiga	Public	Female	22	15-24	Yes	Employed	Married	25000	2	Secondary	1-2 weeks	NA	Private facility	Given drugs	600	2RHZE/4RH	99	2	Stable	PTB	NA	Bact confirmed	New	Yes	Pos	Yes	Yes	TLD	NA	Yes	123		94	50	1.7	No	No	Yes	No	Treatment Success	No	Yes	No	Continuation	180
265	Vihiga	Public	Female	36	35-44	No	Not Employed	Married	3000	5	Primary or Lower	1-2 weeks	NA	Private facility	Refered	2000	2RHZE/4RH	0	1	Unstable	PTB	NA	Clinically Diagnosed	New	No	Pos	Yes	Yes	TLE	NA	Yes	299		11	42.2	1.62	No	Yes	No	No	Treatment Success	No	Yes	No	Continuation	180
266	Vihiga	Public	Male	49	45-54	NA	Not Employed	Married	2000	7	Secondary	More than four weeks	Symptoms were initially not severe enough	Faith based facility	Given drugs	11000	2RHZE/4RH	0	1	Unstable	PTB	NA	Bact confirmed	New	No	Pos	Yes	Yes	TLD	NA	Yes	245		-52	51.3	1.72	No	Yes	Yes	Yes	Lost to follow up	No	No	Yes	Continuation	94	The patient says cough, fever and weakness subsided	Felt well before treatment completion
267	Vihiga	Public	Male	25	25-34	NA	Employed	Not married	20000	5	Secondary	2-4 weeks	Symptoms were initially not severe enough	Public facility	Investigated for TB	600	2RHZE/4RH	1	2	Stable	PTB	NA	Bact confirmed	TLF	Yes	Neg	NA	NA	NA	NA	NA				57.4	1.72	No	No	No	No	Treatment Success	No	Yes	No	Continuation	180
268	Vihiga	Public	Male	38	35-44	NA	Not Employed	Not married	2000	4	Secondary	2-4 weeks	Symptoms were initially not severe enough	Public facility	Investigated for TB	0	2RHZE/4RH	6	3	Unstable	EPTB	Lymph Nodes	Bact confirmed	TLF	No	Pos	Yes	Yes	TLE	NA	Yes	157		736	50	1.78	No	Yes	Yes	No	Died	Yes	No	No	Intensive	17	Several times defaulter on TB medication Adenitis. Confirmed pos on biopsy.
269	Vihiga	Public	Female	27	25-34	No	Not Employed	Not married	1500	3	Primary or Lower	More than four weeks	Lack of money	Public facility	Investigated for TB	0	2RHZE/4RH	0	3	Unstable	PTB	NA	Bact confirmed	New	No	Pos	Yes	Yes	TLE	NA	Yes	309	12987	788	50	1.73	No	No	No	No	Died	Yes	No	No	Intensive	8	Defaulted from ARVs, in 2017 had high VL
270	Vihiga	Public	Male	25	25-34	NA	Not Employed	Not married	1000	5	Post Secondary	2-4 weeks	Had other competing tasks	Chemist	Given drugs	1000	2RHZE/4RH	1	3	Unstable	PTB	NA	Bact confirmed	New	Yes	Neg	NA	NA	NA	NA	NA				50	1.78	No	No	No	No	Died	Yes	No	No	Intensive	3	Developed severe breathing problem and died 3 days after treatment initiation. Probable cause; late diagnosis of TB.
271	Vihiga	Public	Male	41	35-44	NA	Not Employed	Not married	1000	2	Primary or Lower	More than four weeks	Facility is far	Chemist	Given drugs	500	2RHZE/4RH	1	1	Unstable	PTB	NA	Bact confirmed	New	Yes	Neg	NA	NA	NA	NA	NA				45	1.79	No	Yes	Yes	No	Lost to follow up	No	No	Yes	Continuation	88	Was traced but said the facility is far away, he was referred to nearest facility and reintiated treatment	Difficulty reaching health facility
272	Vihiga	Public	Male	42	35-44	NA	Not Employed	Not married	2000	3	Primary or Lower	1-2 weeks	NA	Public facility	Investigated for TB	500	2RHZE/4RH	0	2	Unstable	PTB	NA	Clinically Diagnosed	Relapse	No	Neg	NA	NA	NA	NA	NA				51	1.7	No	No	No	No	Treatment Success	No	Yes	No	Continuation	180
273	Vihiga	Public	Male	32	25-34	NA	Not Employed	Not married	7000	5	Post Secondary	More than four weeks	Symptoms were initially not severe enough	Public facility	Given drugs	500	2RHZE/4RH	3	2	Stable	PTB	NA	Bact confirmed	Relapse	Yes	Neg	NA	NA	NA	NA	NA				69.8	1.83	No	No	Yes	Yes	Discontinued	No	No	No	Intensive	16	Discontinued treatment due to Hepatitis on 5/08/2019 and Restarted on 24/09/2019. Reg Number: 231/19.
274	Vihiga	Public	Male	42	35-44	NA	Not Employed	Not married	4000	2	Primary or Lower	More than four weeks	Symptoms were initially not severe enough	Public facility	Investigated for TB	0	2RHZE/4RH	7	2	Unstable	PTB	NA	Bact confirmed	Relapse	Yes	Pos	Yes	Yes	TLD	NA	Yes	239	LDL	2209	42	1.72	No	Yes	Yes	No	Died	Yes	No	No	Intensive	17	Was severly ill, developed respiratory difficulty and collapsed.
275	Vihiga	Public	Male	78	65+	NA	Not Employed	Not married	10000	2	Primary or Lower	More than four weeks	Symptoms were initially not severe enough	Public facility	Given drugs	30000	2RHZE/4RH	0	10	Unstable	PTB	NA	Bact confirmed	Relapse	No	Neg	NA	NA	NA	NA	NA				68	1.74	No	Yes	Yes	Yes	Treatment Success	No	Yes	No	Continuation	180
276	Vihiga	Public	Female	70	65+	No	Not Employed	Married	15000	6	Primary or Lower	1-2 weeks	Lack of money	Chemist	Given drugs	1500	2RHZE/4RH	0	4	Unstable	EPTB	Pleural Effusion	Clinically Diagnosed	New	No	Neg	NA	NA	NA	NA	NA				43	1.69	No	Yes	No	Yes	Died	Yes	No	No	Intensive	35	?Ca lung
277	Vihiga	Public	Male	57	55-64	NA	Employed	Married	4000	8	Post Secondary	2-4 weeks	Had other competing tasks	Public facility	Investigated for TB	0	2RHZE/4RH	0	1	Stable	PTB	NA	Bact confirmed	New	Yes	Neg	NA	NA	NA	NA	NA				68.6	1.85	No	No	No	No	Treatment Success	No	Yes	No	Continuation	180
278	Vihiga	Public	Male	37	35-44	NA	Not Employed	Not married	3000	2	Primary or Lower	More than four weeks	Symptoms were initially not severe enough	Public facility	Investigated for TB	0	2RHZE/4RH	2	1	Stable	PTB	NA	Bact confirmed	New	Yes	Neg	NA	NA	NA	NA	NA				48.8	1.72	No	Yes	Yes	No	Treatment Success	No	Yes	No	Continuation	180
279	Vihiga	Public	Male	40	35-44	NA	Not Employed	Not married	1000	4	Primary or Lower	More than four weeks	Had other competing tasks	Public facility	Investigated for TB	0	2RHZE/4RH	3	1	Unstable	PTB	NA	Bact confirmed	TLF	Yes	Pos	Yes	Yes	TLD	NA	No			4535	43.5	1.78	No	Yes	Yes	No	Treatment Success	No	Yes	No	Continuation	180
280	Vihiga	Public	Male	47	45-54	NA	Not Employed	Married	1500	3	Primary or Lower	More than four weeks	Lack of money	Chemist	Given drugs	1000	2RHZE/4RH	2	3	Stable	PTB	NA	Bact confirmed	New	Yes	Neg	NA	NA	NA	NA	NA				50	1.64	No	No	No	No	Treatment Success	No	Yes	No	Continuation	180
281	Vihiga	Public	Male	43	35-44	NA	Not Employed	Not married	2000	2	Primary or Lower	2-4 weeks	Lack of money	Public facility	Investigated for TB	0	2RHZE/4RH	1	1	Stable	PTB	NA	Bact confirmed	New	No	Neg	NA	NA	NA	NA	NA				60	1.78	No	Yes	Yes	No	Treatment Success	No	Yes	No	Continuation	180
282	Vihiga	Public	Female	25	25-34	No	Not Employed	Married	1000	2	Post Secondary	More than four weeks	Symptoms were initially not severe enough	Public facility	Investigated for TB	0	2RHZE/4RH	0	1	Stable	PTB	NA	Bact confirmed	New	Yes	Neg	NA	NA	NA	NA	NA				65.2	1.59	No	No	No	No	Treatment Success	No	Yes	No	Continuation	180
283	Vihiga	Public	Male	67	65+	NA	Not Employed	Married	500	4	Primary or Lower	More than four weeks	Had other competing tasks	Chemist	Given drugs	500	2RHZE/4RH	5	3	Unstable	PTB	NA	Bact confirmed	New	Yes	Neg	NA	NA	NA	NA	NA				54	1.63	No	Yes	Yes	No	Died	Yes	No	No	Continuation	75
284	Vihiga	Public	Male	33	25-34	NA	Not Employed	Married	5000	8	Primary or Lower	More than four weeks	Symptoms were initially not severe enough	Private facility	Given drugs	2000	2RHZE/4RH	3	2	Stable	PTB	NA	Bact confirmed	New	Yes	Pos	Yes	Yes	TLD	NA	Yes	82		20	60.8	1.73	No	Yes	Yes	No	Died	Yes	No	No	Continuation	153	Was found in another man's house and was murdered
285	Vihiga	Public	Female	23	15-24	No	Not Employed	Not married	500	5	Post Secondary	More than four weeks	Had other competing tasks	Private facility	Given drugs	3000	2RHZE/4RH	2	4	Stable	PTB	NA	Bact confirmed	New	Yes	Neg	NA	NA	NA	NA	NA				51.2	1.71	No	No	No	No	Treatment Success	No	Yes	No	Continuation	180
286	Vihiga	Public	Female	32	25-34	No	Not Employed	Not married	2000	4	Primary or Lower	2-4 weeks	Symptoms were initially not severe enough	Public facility	Investigated for TB	0	2RHZE/4RH	0	1	Stable	PTB	NA	Bact confirmed	New	No	Pos	Yes	Yes	TLE	NA	Yes	173		-16	50.8	1.57	No	No	No	No	Treatment Success	No	Yes	No	Continuation	180
287	Vihiga	Public	Male	53	45-54	NA	Not Employed	Married	7000	4	Secondary	1-2 weeks	NA	Chemist	Given drugs	2000	2RHZE/4RH	2	2	Unstable	PTB	NA	Clinically Diagnosed	New	No	Neg	NA	NA	NA	NA	NA				57	1.94	No	Yes	Yes	Yes	Died	Yes	No	No	Intensive	38	Died after experiencing difficulty in breathing
288	Vihiga	Public	Male	66	65+	NA	Not Employed	Not married	3000	2	Primary or Lower	More than four weeks	Symptoms were initially not severe enough	Public facility	Investigated for TB	0	2RHZE/4RH	3	3	Unstable	PTB	NA	Bact confirmed	New	No	Pos	Yes	Yes	TLD	NA	Yes	13		-13	51.3	1.65	No	Yes	Yes	No	Died	Yes	No	No	Intensive	39	Had abdominal pain and died. Propbable cause of death; IRIS
289	Vihiga	Public	Male	63	55-64	NA	Not Employed	Married	4000	4	Primary or Lower	More than four weeks	Symptoms were initially not severe enough	Public facility	Given drugs	100	2RHZE/4RH	0	2	Unstable	PTB	NA	Bact confirmed	New	Yes	Neg	NA	NA	NA	NA	NA				41.6	1.75	No	Yes	Yes	No	Treatment Success	No	Yes	No	Continuation	180
290	Vihiga	Public	Male	16	15-24	NA	Not Employed	Not married	300	8	Primary or Lower	2-4 weeks	Symptoms were initially not severe enough	Chemist	Given drugs	200	2RHZE/4RH	2	1	Stable	PTB	NA	Bact confirmed	New	Yes	Neg	NA	NA	NA	NA	NA				51	1.66	No	No	No	No	Treatment Success	No	Yes	No	Continuation	180
291	Hamisi	Public	Male	25	25-34	NA	Not Employed	Not married	1500	4	Secondary	More than four weeks	Symptoms were initially not severe enough	Private facility	Given drugs	500	2RHZE/4RH	5	3	Unstable	PTB	NA	Bact confirmed	Relapse	No	Neg	NA	NA	NA	NA	NA				49	1.74	No	Yes	Yes	No	Treatment Success	No	Yes	No	Continuation	180
